# Supplementary material for: Identification of Cytoplasmic Chaperone Networks Relevant for Respiratory Syncytial Virus Replication
Source: Front Microbiol. 2022 May 9;13:880394. doi: 10.3389/fmicb.2022.880394 (PMC9125393; doi:10.3389/fmicb.2022.880394)
Supplement: Supplementary Table 3 — esiRNA information for screened genes. [file Table_3.XLSX]

## Sheet: esiRNA
ID	Gene or transcript IDs	Gene name	Organism	Sequence	Assay	Comment
HU-14325-1	ENSG00000100591, NM_012111	AHSA1	Homo sapiens	TGTGAGGTGACGGAAGTGAGTAAGCTTGATGGAGAGGCATCCATTAACAATCGCAAAGGGAAACTTATCTTCTTTTATGAATGGAGCGTCAAACTAAACTGGACAGGTACTTCTAAGTCAGGAGTACAATACAAAGGACATGTGGAGATCCCCAATTTGTCTGATGAAAACAGCGTGGATGAAGTGGAGATTAGTGTGAGCCTTGCCAAAGATGAGCCTGACACAAATCTCGTGGCCTTAATGAAGGAAGAAGGGGTGAAACTTCTAAGAGAAGCAATGGGAATTTACATCAGCACCCTCAAAACAGAGTTCACCCAGGGCATGATCTTACCTACAATGAATGGAGAGTCAGTAGACCCAGTGGGGCAGCCAGCACTGAAAACTGAGGAGCGCAAGGCT…	primary
HU-08343-1	ENSG00000173209, NM_152392	AHSA2	Homo sapiens	TGGATGTTTCGGGGAGTTAGAAGGGAGCTGGATTGAGAGACTGTGTTAGGGGCGGGGGTATGGAACGTAGTGGAAAGGGCAGAAATTTGGATCTCAGTTCGCGCCCACCCCGCAGGCGCCTCCCGCGAGCCGGGCCCTCTGTGAGTGAGACAAGCTCCCCTTCCTTTACGCGCCTCACCTGGCGCGTGGGGAGAGGTCGGCAGCCCTCCGCCGCAGAACCTCCGGAAGGGATGTCCTCTGCCCTGCGCCTCTGGCCGGGGCTGTGGTCCCTCCAGGCCGTCGAGGGGATGCTGAGGCCGGTCCCCAGAGGAGCATGACTTGGCTGGTCCGGAGGAGCTCTGAGGGCATGGGCAATCTTGGCTCGCTGCAACCTCAGCTTCCAGAGTTCAAGCGAGTCTC…	primary
HU-03354-1	ENSG00000110711, NM_003977	AIP	Homo sapiens	AGCTCCCGGACTTTCAAGATGGGACCAAGGCCACGTTCCACTACCGGACGCTGCACAGTGACGACGAGGGCACCGTGCTGGACGACAGCCGGGCTCGTGGCAAGCCCATGGAGCTCATCATTGGCAAGAAGTTCAAGCTGCCTGTGTGGGAGACCATCGTGTGCACCATGCGAGAAGGGGAGATTGCCCAGTTCCTCTGTGACATCAAGCATGTGGTCCTGTACCCGCTGGTGGCCAAGAGTCTCCGCAACATCGCGGTGGGCAAGGACCCCCTGGAGGGCCAGCGGCACTGCTGCGGTGTTGCACAGATGCGTGAACACAGCTCCCTGGGCCATGCTGACCTGGACGCCCTGCAGCAGAACCCCCAGCCCCTCATCTTCCACATGGAGATGCTGAAGG…	primary
HU-05540-1	ENSG00000107262, NM_004323	BAG1	Homo sapiens	AGCAATGAGAAGCACGACCTTCATGTTACCTCCCAGCAGGGCAGCAGTGAACCAGTTGTCCAAGACCTGGCCCAGGTTGTTGAAGAGGTCATAGGGGTTCCACAGTCTTTTCAGAAACTCATATTTAAGGGAAAATCTCTGAAGGAAATGGAAACACCGTTGTCAGCACTTGGAATACAAGATGGTTGCCGGGTCATGTTAATTGGGAAAAAGAACAGTCCACAGGAAGAGGTTGAACTAAAGAAGTTGAAACATTTGGAGAAGTCTGTGGAGAAGATAGCTGACCAGCTGGAAGAGTTGAATAAAGAGCTTACTGGAATCCAGCAGGGTTTTCTGCCCAAGGATTTGCAAGCTGAAGCTCTCTGCAAACTTGATAGGAGAGTAAAAGCCACAATAGAG…	primary
HU-01163-1	ENSG00000112208, NM_004282	BAG2	Homo sapiens	AGCTCAGGGTTGAAGCTTTGAGAGAAGCAGCAACTGCTGTTGAGCAAGAGAAAGAAATCCTTCTGGAAATGATCCACAGTATCCAAAATAGCCAGGACATGAGGCAGATCAGTGACGGAGAAAGAGAAGAATTAAATCTGACTGCAAACCGTTTGATGGGAAGAACTCTCACCGTTGAAGTGTCAGTAGAAACAATTAGAAACCCCCAGCAGCAAGAATCCCTAAAGCATGCCACAAGGATTATTGATGAGGTGGTCAATAAGTTTCTGGATGATTTGGGAAATGCCAAGAGTCATTTAATGTCGCTCTACAGTGCATGTTCATCTGAGGTGCCACATGGGCCAGTTGATCAGAAGTTTCAATCCATAGTAATTGGCTGTGCTCTTGAAGATCAGAAGA…	primary
HU-14307-1	ENSG00000151929, NM_004281	BAG3	Homo sapiens	CCGCAAAGAGGTGGATTCTAAACCTGTTTCCCAGAAGCCCCCACCTCCCTCTGAGAAGGTAGAGGTGAAAGTTCCCCCTGCTCCAGTTCCTTGTCCTCCTCCCAGCCCTGGCCCTTCTGCTGTCCCCTCTTCCCCCAAGAGTGTGGCTACAGAAGAGAGGGCAGCCCCCAGCACTGCCCCTGCAGAAGCTACACCTCCAAAACCAGGAGAAGCCGAGGCTCCCCCAAAACATCCAGGAGTGCTGAAAGTGGAAGCCATCCTGGAGAAGGTACAGGGGCTGGAGCAGGCTGTAGACAACTTTGAAGGCAAGAAGACTGACAAAAAGTACCTGATGATCGAAGAGTATTTGACCAAAGAGCTGCTGGCCCTGGATTCAGTGGACCCCGAGGGACGAGCCGA…	primary
HU-13142-1	ENSG00000156735, NM_004874	BAG4	Homo sapiens	TTTTGGATTCCCAAGTCCAGTATAGTGCTGAGCCTCAGCTGTATGGTAATGCCACCAGTGACCATCCCAACAATCAAGATCAAAGTAGCAGTCTTCCTGAAGAATGTGTACCTTCAGATGAAAGTACTCCTCCGAGTATTAAAAAAATCATACATGTGCTGGAGAAGGTCCAGTATCTTGAACAAGAAGTAGAAGAATTTGTAGGAAAAAAGACAGACAAAGCATACTGGCTTCTGGAAGAAATGCTAACCAAGGAACTTTTGGAACTGGATTCAGTTGAAACTGGGGGCCAGGACTCTGTACGGCAGGCCAGAAAAGAGGCTGTTTGTAAGATTCAGGCCATACTGGAAAAATTAGAAAAAAAAGGATTATGAAAGGATTTAGAACAAAGTGGAAGCC…	primary
HU-06064-1	ENSG00000166170, NM_001015049	BAG5	Homo sapiens	GCTCGGAATTAAAGGCTTCCTCTGGGTGCCTGCTGAACAACTGAGCTCATGTCATGGGCATGTGGTGGTTTCTCTGTTGCCTGAAAGAGCCATTAAAGTCAGTCGTGCGTGAAGCATCTCTCTTCTAAAGGATGTGTATTTCCATAAATGCTTTCTGAGGATCCGGTACAAAATGATTTCCCAAAGTTCTGAAGTGCCTTGAGAACATGTGGGTCCGAGTGTTATAACAGACTCCTCCCCCGGGTCACCTTTTGCCTGGTCATCCTGTTAGAGTACATCTTTGGAAATCCAGGGTAATATTCTCTTTCAGAGATGCTCATTGTGTAACTCTGTGTAGGGAGATAGTCACTTTAAACAGCTCAAAGTAGCTAGCTAAAGGAGTAGCCTTAAATACCTAAA…	primary
HU-04323-1	ENSG00000179941, NM_024685	BBS10	Homo sapiens	CCAAACAGTTGAAACGCTGACATGTTTGTCTTTGGAAAGAAACAGGCTAACTGATTATTATGAACCATTACTCAAGAACAATTCCACTGCTTATTCAACAAGGGGAAATAGAATAGAAATTTCTTACGAAAATTTACAGGTCACAAATATTACTAGAAAGGGAAGCATGTTACCAGTGAGCTGTAAGTTACCGAATATGGGTACTTCCCAGAGTTACCTTTCCTCATCTATGCCAGCTGGTTGTGTTTTGCCAGTAGGTGGTAATTTTGAGATCTTGTTACATTACTATCTTCTCAATTATGCCAAAAAATGCCATCAATCAGAAGAAACCATGGTTAGTATGATAATAGCTAATGCACTTTTAGGCATTCCCAAAGTCCTTTATAAATCTAAAACAGG…	primary
HU-00438-1	ENSG00000181004, NM_152618	BBS12	Homo sapiens	GGAGATCACAGCAGCATGAAGTTAGTAGAAGAAGCAGTACAGCTGCAATATCAGAATGCTTGTGTGCAACAAGGCAACTGTACAAAACCATTTATGTTTGACATTTCAAGAATTTTCACTTGCTGTCTACCAGGCTTACCTGAAACTTCTTCTTGTGTTTGTCCAGGATATATCACTGTTGTGTCAGTATCTAATAATCCTGTGATCAAGGAATTGCAGAATCAGCCTGTGCGAATAGTTCTCATTGAGGGTGACCTCACAGAGAATTACCGCCACCTGGGATTTAATAAGTCTGCAAATATTAAAACAGTATTAGATAGCATGCGGCTTCAAGAAGACAGCTCAGAAGAACTGTGGGCAAATCACGTGTTACAGGTGTTAATCCAGTTCAAGGTGAAC…	primary
HU-05306-1	ENSG00000140463, NM_033028	BBS4	Homo sapiens	GAAGCCTGCAAGGCTGTTATCAAAGAACAGCTTCAAGAGACTCAGGGATTGTGTGAATATGCTATCTATGTCCAAGCATTGATATTTCGCCTAGAAGGAAATATCCAAGAATCCCTAGAACTCTTCCAGACATGTGCAGTTCTTAGTCCTCAGAGTGCTGATAACCTCAAGCAGGTGGCCAGATCTTTATTTCTTTTGGGAAAACATAAAGCTGCCATTGAAGTATATAATGAAGCAGCTAAACTCAACCAGAAAGATTGGGAGATCAGCCATAACCTAGGAGTTTGCTACATATACCTGAAGCAGTTCAACAAGGCACAAGACCAGTTGCACAATGCCCTGAATCTTAATAGGCACGATCTGACTTATATAATGCTGGGGAAGATCCACTTGCTGGAGG	primary
HU-01223-1	ENSG00000166226, NM_006431	CCT2	Homo sapiens	ACACCAGGCAAAGAAGCTGTTGCAATGGAGTCTTATGCTAAAGCACTGAGAATGTTGCCAACCATCATAGCTGACAATGCAGGCTATGACAGTGCAGACCTGGTGGCACAGCTCAGGGCTGCTCACAGTGAAGGCAATACCACTGCTGGATTGGATATGAGGGAAGGCACCATTGGAGATATGGCTATCCTGGGTATAACAGAAAGTTTTCAAGTGAAGCGACAGGTTCTTCTGAGTGCAGCTGAAGCAGCAGAGGTGATTCTGCGTGTGGACAACATCATCAAAGCGGCACCCAGGAAACGTGTCCCTGATCACCACCCCTGTTAAGCATTCCCACGTGCTGTCGATCTTTGGACCAGTTTCTAGCAAAGTTGTGTTTGAAAGATACTCTATTAAAGA…	primary
HU-13037-1	ENSG00000163468, NM_001008800, NM_001008883, NM_005998	CCT3	Homo sapiens	GTCATCTTTGGCTTGCAACATTGCCCTGGATGCTGTCAAGATGGTACAGTTTGAGGAGAATGGTCGGAAAGAGATTGACATAAAAAAATATGCAAGAGTGGAAAAGATACCTGGAGGCATCATTGAAGACTCCTGTGTCTTGCGTGGAGTCATGATTAACAAGGATGTGACCCATCCACGTATGCGGCGCTATATCAAGAACCCTCGCATTGTGCTGCTGGATTCTTCTCTGGAATACAAGAAAGGAGAAAGCCAGACTGACATTGAGATTACACGAGAGGAGGACTTCACCCGAATTCTCCAGATGGAGGAAGAGTACATCCAGCAGCTCTGTGAGGACATTATCCAACTGAAGCCCGATGTGGTCATCACTGAAAAGGGCATCTCAGATTTAGCTCA…	primary
HU-04911-1	ENSG00000115484, NM_006430	CCT4	Homo sapiens	CAATTGGAACCAAGCCAGTTGCTCATATTGACCAATTTACTGCTGACATGCTGGGTTCTGCTGAGTTAGCTGAGGAGGTCAATTTAAATGGTTCTGGCAAACTGCTCAAGATTACAGGCTGTGCCAGCCCTGGAAAAACAGTTACAATTGTTGTTCGTGGTTCTAACAAACTGGTGATTGAAGAAGCTGAGCGCTCCATTCATGATGCCCTATGTGTTATTCGTTGTTTAGTGAAGAAGAGGGCTCTTATTGCAGGAGGTGGTGCTCCAGAAATAGAGTTGGCCCTACGATTAACTGAATATTCACGAACACTGAGTGGTATGGAATCCTACTGCGTTCGTGCTTTTGCAGATGCTATGGAGGTCATTCCATCTACACTAGCTGAAAATGCCGGCCTGA…	primary
HU-04628-1	ENSG00000146731, NM_001009186, NM_001762	CCT6A	Homo sapiens	ATGTGCTGCTTCACGAAATGCAAATTCAACACCCAACAGCTTCCTTAATAGCAAAGGTAGCAACAGCCCAGGATGATATAACTGGTGATGGTACGACTTCTAATGTCCTAATCATTGGAGAGCTGCTGAAACAGGCGGATCTCTACATTTCTGAAGGCCTTCATCCTAGAATAATCACTGAAGGATTTGAAGCTGCAAAGGAAAAGGCCCTTCAGTTTTTGGAAGAAGTCAAAGTAAGCAGAGAGATGGACAGGGAAACACTTATAGATGTGGCCAGAACATCTCTTCGTACTAAAGTTCATGCTGAACTTGCAGATGTCTTAACAGAGGCTGTAGTGGACTCCATTTTGGCCATTAAAAAGCAAGATGAACCTATTGATCTCTTCATGATTGAGATCA…	primary
HU-06100-1	ENSG00000132141, NM_006584	CCT6B	Homo sapiens	GGTCCTAAAGGCACCATGAAAATGCTTGTTTCTGGTGCAGGTGACATCAAACTCACCAAAGATGGCAATGTGCTGCTCGATGAGATGCAAATTCAACATCCAACAGCTTCCTTGATAGCAAAAGTAGCAACAGCTCAGGATGACGTCACAGGAGATGGTACTACTTCAAATGTTCTAATTATTGGAGAGTTATTAAAACAAGCTGACCTGTACATTTCTGAGGGCCTGCACCCTAGAATAATAGCTGAAGGATTTGAAGCTGCAAAGATAAAAGCACTTGAAGTTTTGGAGGAAGTTAAAGTGACAAAGGAGATGAAAAGAAAAATCCTCTTAGATGTAGCTAGAACATCATTACAAACTAAAGTTCATGCTGAACTGGCTGATGTCTTAACAGAGGTT…	primary
HU-03675-1	ENSG00000135624, NM_001009570	CCT7	Homo sapiens	GCAGGTGAAACCCTATGTGGAGGAAGGTTTACACCCCCAGATCATCATTCGAGCTTTCCGCACAGCCACCCAGCTGGCAGTTAACAAGATCAAAGAGATTGCTGTGACCGTGAAGAAGGCAGATAAAGTGGAGCAGAGGAAGCTGCTGGAAAAGTGTGCCATGACCGCTCTGAGCTCCAAGCTGATCTCCCAGCAGAAAGCTTTCTTTGCTAAGATGGTGGTGGATGCAGTGATGATGCTCGATGATTTGCTGCAGCTTAAAATGATTGGAATCAAGAAGGTACAGGGTGGAGCCCTCGAGGATTCTCAGCTGGTAGCTGGTGTTGCATTCAAGAAGACTTTCTCTTACGCTGGGTTTGAAATGCAACCCAAAAAGTACCACAATCCCAAGATTGCCCT…	primary
HU-10789-1	ENSG00000156261, NM_006585	CCT8	Homo sapiens	GAAAACCTCATGGATGCACAAGTCAAAGCTATTGCTGATACTGGTGCAAATGTCGTAGTAACAGGTGGCAAAGTGGCAGACATGGCTCTTCATTATGCAAATAAATATAATATCATGTTAGTGAGGCTAAACTCAAAATGGGATCTCCGAAGACTTTGTAAAACTGTTGGTGCTACAGCTCTTCCTAGATTGACACCTCCTGTCCTTGAAGAAATGGGACACTGTGACAGTGTTTACCTCTCAGAAGTTGGAGATACTCAGGTGGTGGTTTTTAAGCATGAAAAGGAAGATGGCGCCATTTCTACCATAGTACTTCGAGGCTCTACAGACAATCTGATGGATGACATAGAAAGGGCAGTAGACGATGGTGTTAATACTTTCAAAGTTCTTACAAGGGAT…	primary
HU-09424-1	ENSG00000130177, NM_001078645, NM_003903	CDC16	Homo sapiens	AACAGGAATTGCTGCGTTTTCTATTTGAGAACAAATTGAAAAAATATAATAAGCCTAGTGAAACGGTCATCCCTGAATCTGTAGATGGCTTGCAAGAGAATCTGGATGTGGTAGTGTCTTTAGCTGAGAGACATTATTATAACTGTGATTTTAAAATGTGCTACAAGCTTACTTCTGTAGTAATGGAGAAAGATCCTTTCCATGCAAGTTGTTTACCTGTACATATAGGGACGCTTGTAGAGCTGAATAAAGCCAATGAACTTTTCTATCTTTCTCATAAACTGGTGGATTTATATCCTAGTAATCCTGTGTCTTGGTTTGCAGTGGGATGTTACTATCTCATGGTCGGTCATAAAAATGAACATGCCAGAAGATATCTCAGCAAAGCCACAACACTTG…	primary
HU-01947-1	ENSG00000094880, NM_004661	CDC23	Homo sapiens	CCCAAATTGCAGTTGCCTATCACAATATCAGAGATATTGACAAAGCCCTCTCCATTTTTAATGAGCTAAGGAAACAAGACCCTTACAGGATTGAAAATATGGACACATTCTCCAACCTTCTTTATGTCAGGAGCATGAAATCGGAGTTGAGTTATCTGGCTCATAACCTCTGTGAGATTGATAAATATCGTGTAGAAACGTGCTGTGTAATTGGCAATTATTACAGTTTACGTTCTCAGCATGAGAAAGCAGCCTTATATTTCCAGAGAGCCCTGAAATTAAATCCTCGGTATCTTGGTGCCTGGACACTAATGGGACATGAGTACATGGAGATGAAGAACACGTCTGCTGCTATCCAGGCTTATAGACATGCCATTGAGGTCAACAAACGGGACTACA…	primary
HU-00424-1	ENSG00000004897, NM_001256	CDC27	Homo sapiens	CCCAAGAACCCTCTATGCAAATTTCACAGAGCCTCAGTTTTATTTGCAAATGAAAAATATAAGTCTGCTTTACAAGAACTTGAAGAATTGAAACAAATTGTTCCCAAAGAATCCCTCGTTTACTTCTTAATAGGAAAGGTTTACAAGAAGTTAGGTCAAACGCACCTCGCCCTGATGAATTTCTCTTGGGCTATGGATTTAGATCCTAAAGGAGCCAATAACCAGATTAAAGAGGCAATTGATAAGCGTTATCTTCCAGATGATGAGGAGCCAATAACCCAAGAAGAACAGATCATGGGAACAGATGAATCCCAGGAGAGCAGCATGACAGATGCGGATGACACACAACTTCATGCAGCTGAAAGTGATGAATTTTAACTTCTGGAAATCAGACTTTTA…	primary
HU-10455-1	ENSG00000105401, NM_007065	CDC37	Homo sapiens	AAAGACGGCTTCAGCAAGAGCATGGTAAATACCAAGCCCGAGAAGACGGAGGAGGACTCAGAGGAGGTGAGGGAGCAGAAACACAAGACCTTCGTGGAAAAATACGAGAAACAGATCAAGCACTTTGGCATGCTTCGCCGCTGGGATGACAGCCAAAAGTACCTGTCAGACAACGTCCACCTGGTGTGCGAGGAGACAGCCAATTACCTGGTCATTTGGTGCATTGACCTAGAGGTGGAGGAGAAATGTGCACTCATGGAGCAGGTGGCCCACCAGACAATCGTCATGCAATTTATCCTGGAGCTGGCCAAGAGCCTAAAGGTGGACCCCCGGGCCTGCTTCCGGCAGTTCTTCACTAAGATTAAGACAGCCGATCGCCAGTACATGGAGGGCTTCAAC…	primary
HU-14313-1	ENSG00000106993, NM_017913	CDC37L1	Homo sapiens	ATGGAATTGAATTGGCTTGCCAAAAGCAGAAAGAGTTTGTGAAGAGCTCTGTGGCGTGCAAATGGAATCTTGCTGAAGCTCAACAGAAACTTGGTAGCTTAGCACTGCATAATTCTGAGTCCTTGGATCAGGAGCATGCCAAAGCACAAACAGCAGTATCAGAACTGAGGCAACGGGAAGAAGAGTGGCGACAGAAAGAAGAAGCTCTAGTACAAAGAGAGAAGATGTGTCTGTGGAGCACGGATGCCATTAGCAAGGATGTTTTTAATAAGAGTTTTATTAATCAAGATAAAAGAAAAGACACAGAAGATGAAGATAAATCAGAATCATTTATGCAAAAATATGAGCAAAAAATCAGACATTTTGGTATGTTGAGTCGATGGGATGATAGCCAGAGAT…	primary
HU-10460-1	ENSG00000110172, NM_012124	CHORDC1	Homo sapiens	AGCCCAGATGAACCAATGACAAATTTGGAATTAAAAATATCTGCCTCCCTAAAACAAGCACTTGATAAACTTAAACTGTCATCAGGGAATGAAGAAAATAAGAAAGAAGAAGACAATGATGAAATTAAGATTGGGACCTCATGTAAGAATGGAGGGTGTTCAAAGACATACCAGGGTCTAGAGAGTCTAGAAGAAGTCTGTGTATATCATTCTGGAGTACCTATTTTCCATGAGGGGATGAAATACTGGAGCTGTTGTAGAAGAAAAACTTCTGATTTTAATACATTCTTAGCCCAAGAGGGCTGTACAAAAGGGAAACACATGTGGACTAAAAAAGATGCTGGGAAAAAAGTTGTTCCATGTAGACATGACTGGCATCAGACTGGAGGTGAAGTTACC…	primary
HU-01732-1	ENSG00000109846, NM_001885	CRYAB	Homo sapiens	TTCTTCGGAGAGCACCTGTTGGAGTCTGATCTTTTCCCGACGTCTACTTCCCTGAGTCCCTTCTACCTTCGGCCACCCTCCTTCCTGCGGGCACCCAGCTGGTTTGACACTGGACTCTCAGAGATGCGCCTGGAGAAGGACAGGTTCTCTGTCAACCTGGATGTGAAGCACTTCTCCCCAGAGGAACTCAAAGTTAAGGTGTTGGGAGATGTGATTGAGGTGCATGGAAAACATGAAGAGCGCCAGGATGAACATGGTTTCATCTCCAGGGAGTTCCACAGGAAATACCGGATCCCAGCTGATGTAGACCCTCTCACCATTACTTCATCCCTGTCATCTGATGGGGTCCTCACTGTGAATGGACCAAGGAAACAGGTCTCTGGCCCTGAGCGCACCATT…	primary
HU-11448-1	ENSG00000086061, NM_001539	DNAJA1	Homo sapiens	GCATGAAAGATGGCCAGAAGATAACATTCCATGGTGAAGGAGACCAAGAACCAGGACTGGAGCCAGGCGATATTATCATTGTGTTAGATCAGAAGGACCATGCTGTTTTTACTCGACGAGGAGAAGACCTTTTCATGTGTATGGACATACAGCTCGTTGAAGCACTGTGTGGCTTCCAGAAGCCAATATCTACTCTTGACAACCGAACCATCGTCATCACCTCTCATCCAGGTCAGATTGTCAAGCATGGAGATATCAAGTGTGTACTAAATGAAGGCATGCCAATTTATCGTAGACCATATGAAAAGGGTCGCCTAATCATCGAATTTAAGGTAAACTTTCCTGAGAATGGCTTTCTCTCTCCTGATAAACTGTCTTTGCTGGAAAAACTCCTACCCG…	primary
HU-00531-1	ENSG00000069345, NM_005880	DNAJA2	Homo sapiens	GGATGCCGCAGTATCGTAATCCCTTTGAAAAAGGTGATCTTTACATAAAGTTTGATGTGCAGTTTCCTGAAAACAACTGGATCAACCCAGACAAGCTTTCTGAACTAGAAGATCTTCTGCCATCTAGACCGGAAGTTCCTAACATAATTGGAGAAACAGAGGAGGTAGAGCTTCAGGAATTTGATAGCACTCGAGGCTCAGGAGGTGGTCAGAGGCGTGAAGCCTATAATGATAGCTCTGATGAAGAAAGCAGCAGCCATCATGGACCTGGAGTGCAGTGTGCCCATCAGTAAACTCTGCAAACAAATTGCACAGGTGGATTTTCTTTCCACATTTGCCTGATTTGTTCTCAGCAATCCAGCTGGAGTGTCTTATCAATCCAGATGAACTGAGGGACAT…	primary
HU-12232-1	ENSG00000140403, NM_001130182, NM_001130183, NM_018602	DNAJA4	Homo sapiens	CCCAGACACAAGATGGTGAAGGAGACCCAGTACTATGACATCCTGGGCGTGAAGCCCAGCGCGTCCCCGGAGGAGATCAAGAAGGCCTATCGGAAGCTGGCGCTCAAGTACCACCCGGACAAGAACCCGGATGAGGGCGAGAAGTTTAAACTCATATCCCAGGCATATGAAGTGCTTTCAGATCCAAAGAAAAGGGATGTTTATGACCAAGGCGGAGAGCAGGCAATTAAAGAAGGAGGCTCAGGCAGCCCCAGCTTCTCTTCACCCATGGACATCTTTGACATGTTCTTTGGTGGTGGTGGACGGATGGCTAGAGAGAGAAGAGGCAAGAATGTTGTACACCAGTTATCTGTAACTCTTGAAGATCTATATAATGGAGTCACGAAGAAATTGGCCCTC…	primary
HU-10915-1	ENSG00000132002, NM_006145	DNAJB1	Homo sapiens	GAGACCCTCATGCCATGTTTGCTGAGTTCTTCGGTGGCAGAAATCCCTTTGACACCTTTTTTGGGCAGCGGAACGGGGAGGAAGGCATGGACATTGATGACCCATTCTCTGGCTTCCCTATGGGCATGGGTGGCTTCACCAACGTGAACTTTGGCCGCTCCCGCTCTGCCCAAGAGCCCGCCCGAAAGAAGCAAGATCCCCCAGTCACCCACGACCTTCGAGTCTCCCTTGAAGAGATCTACAGCGGCTGTACCAAGAAGATGAAAATCTCCCACAAGCGGCTAAACCCCGACGGAAAGAGCATTCGAAACGAAGACAAAATATTGACCATCGAAGTGAAGAAGGGGTGGAAAGAAGGAACCAAAATCACTTTCCCCAAGGAAGGAGACCAGACCTCCA…	primary
HU-15133-1	ENSG00000148719, NM_001002762, NM_017626	DNAJB12	Homo sapiens	ACTGAGCCAAGGTGATGGACTGTATATTTGAGGAAAGACAAACAAAGAAACAAAATTAAAATGGAATTGGAGGCCGAACGCTGCACAGCTGCCCTCTCTCTCACCCAGTAAATGCAGAAAGCTCTTAGGACAGACAGAAAACCTGCCATGGGGCTGCTTCCCTCCCTCGCAGGGCTGGCGGAGGCTCCGCATCGCCTCTCTCCTAGGATACAGAAACCATGGCAACGAAAGTAGAATGTAAAACTCGCAGCAGATATCAGTGGGAAGGGCTGGGGGAGGGGGCACCCAGCTGCCTTTCCTCCCTCACAGGAGCCACCACCAGCCACCTCTCAGGAGAAGCCAGAGGCCCTGGCCAAAGATAGGAGGAAGAAAGAGAACTCTCCATAGAATGTAATTTAT…	primary
HU-09944-1	ENSG00000187726, ENSG00000255847, NM_153614	DNAJB13 RP11-167N4.2	Homo sapiens	ATCTCCAGAAGGGTGCTGAACGAGGATGGGTACTCCTCCACCATCAAGGACAAGATCCTGACCATTGATGTGAAGCCCGGTTGGAGGCAGGGCACACGCATCACCTTTGAGAAGGAAGGGGACCAGGGCCCCAACATCATCCCAGCAGACATCATTTTCATCGTAAAGGAGAAGCTACACCCTCGCTTCCGCAGGGAGAATGACAACCTCTTCTTCGTGAACCCCATC	primary
HU-12394-1	ENSG00000164031, NM_001031723	DNAJB14	Homo sapiens	GCAGGATCCAAAGAAGTTCCTTTACAAATAAGTAATAAGAAAAATGAGTACTAAAATACAGCTTTGTGCCTTTTAACCCTATGCCAACTCCTAAACATATAAGTAGATTACAGTATACTTATCTGATCAGAGCATGATCTGTTTGGCCACATGCAAGTGTGAGCAGAAATAGAGCAGCACGTAGAATAGTAACTTAAAGCAAGTCATCCTTTAAAAATTCTGAGCTAAAATCTATTTACCATTGAGTAATTGAATTAATCCCATAGGAATAAGCTCCTTGTAAGTAAATCCATGATATGAATTAGAAAAAAAAAACAGCTGGAAATTGAAGTTTTTGATGCCTGTATACTGGATATGAAACTATTTGATTTCTAGTCTTCTGTGTTTAGCAGTTGTAAT…	primary
HU-08661-1	ENSG00000135924, NM_006736	DNAJB2	Homo sapiens	GCTGTCTGACAAGCACAAGCGGGAGATTTACGACCGCTATGGCCGGGAAGGGCTGACAGGGACAGGAACTGGCCCATCTCGGGCAGAAGCTGGCAGTGGTGGGCCTGGCTTCACCTTCACCTTCCGCAGCCCCGAGGAGGTCTTCCGGGAATTCTTTGGGAGTGGAGACCCTTTTGCAGAGCTCTTTGATGACCTGGGCCCCTTCTCAGAGCTTCAGAACCGGGGTTCCCGACACTCAGGCCCCTTCTTTACCTTCTCTTCCTCCTTCCCTGGGCACTCCGATTTCTCCTCCTCATCTTTCTCCTTCAGTCCTGGGGCTGGTGCTTTTCGCTCTGTTTCTACATCTACCACCTTTGTCCAAGGACGCCGCATCACCACACGCAGAATCATGGAGAACGG…	primary
HU-00289-1	ENSG00000162616, NM_007034	DNAJB4	Homo sapiens	GCCTCAAACAAGATCCTCCAGTTATTCATGAACTTAGAGTATCACTTGAAGAGATATATAGTGGTTGTACCAAACGGATGAAGATTTCTCGAAAAAGGCTAAACGCTGATGGAAGGAGTTACAGATCTGAGGACAAAATTCTTACCATTGAGATTAAAAAAGGGTGGAAAGAAGGCACCAAAATTACTTTTCCAAGAGAAGGAGATGAAACACCAAATAGTATTCCAGCAGACATTGTTTTTATCATTAAAGACAAAGATCATCCAAAATTTAAAAGGGATGGATCAAATATAATTTATACTGCTAAAATTAGTTTACGAGAGGCATTGTGTGGCTGCTCAATTAATGTACCAACACTGGATGGAAGAAACATACCTATGTCAGTAAATGATATTGTGA…	primary
HU-07105-1	ENSG00000137094, NM_012266	DNAJB5	Homo sapiens	ATCTACCATGGCTCCACCAAGCGCATGAAGATCACAAGGCGTCGCCTCAACCCTGATGGGCGAACTGTGCGCACCGAGGACAAGATCCTGCACATAGTCATCAAGCGTGGCTGGAAGGAAGGCACCAAGATCACCTTCCCCAAAGAAGGCGACGCCACACCTGACAACATCCCTGCTGACATCGTCTTTGTGCTCAAAGACAAGCCCCATGCACACTTCCGCCGAGATGGCACCAACGTGCTCTACAGTGCCCTGATCAGCCTCAAGGAGGCGCTGTGTGGCTGCACTGTGAACATTCCCACTATCGACGGCCGAGTGATCCCTTTGCCCTGCAATGATGTCATCAAGCCAGGCACCGTGAAGAGACTCCGTGGGGAGGGCCTTCCCTTCCCCAAAGTG…	primary
HU-10835-1	ENSG00000105993, NM_058246	DNAJB6	Homo sapiens	AAGCAAGTAGCGGAGGCATATGAAGTGCTGTCGGATGCTAAGAAACGGGACATCTATGACAAATATGGCAAAGAAGGATTAAATGGTGGAGGAGGAGGTGGAAGTCATTTTGACAGTCCATTTGAATTTGGCTTCACATTCCGTAACCCAGATGATGTCTTCAGGGAATTTTTTGGTGGAAGGGACCCATTTTCATTTGACTTCTTTGAAGACCCTTTTGAGGACTTCTTTGGGAATCGAAGGGGTCCCCGAGGAAGCAGAAGCCGAGGGACGGGGTCGTTTTTCTCTGCGTTCAGTGGATTTCCGTCTTTTGGAAGTGGATTTTCTTCTTTTGATACAGGATTTACTTCATTTGGGTCACTAGGTCACGGGGGCCTCACTTCATTCTCTTCCACGTCA…	primary
HU-03793-1	ENSG00000172404, NM_145174	DNAJB7	Homo sapiens	CGGCTTCACATTCCATAAGCCAGATGATGTTTTTAAAGAAATTTTTCATGAAAGGGATCCATTTTCTTTTCACTTCTTTGAAGACTCGCTTGAGGACCTGTTAAATCGTCCAGGAAGCTCCTATGGAAACAGAAACAGAGATGCAGGATACTTTTTCTCCACTGCCAGTGAATATCCAATTTTTGAGAAATTTTCTTCATATGATACAGGATATACATCACAGGGTTCATTGGGGCATGAAGGCCTTACTTCTTTCTCTTCCCTGGCTTTTGATAATAGTGGGATGGACAACTACATATCTGTTACAACTTCAGACAAAATCGTTAATGGCAGAAATATTAATACAAAGAAAATTATTGAAAGTGATCAAGAAAGAGAAGCTGAAGATAATGGAGAGTT…	primary
HU-07272-1	ENSG00000007923, NM_018198	DNAJC11	Homo sapiens	GAAATGGAAGGATGGGAGGTTGTGGAAAGGAGGAGAACCCCTGCTGAAATTCGAGAGGAGTTTGAGCGGCTGCAGAGAGAGAGAGAAGAGAGGAGATTGCAGCAGCGAACCAATCCCAAGGGAACGATCAGCGTTGGAGTAGATGCCACCGACCTTTTTGATCGCTATGATGAGGAGTATGAAGATGTGTCCGGCAGTAGCTTTCCGCAGATTGAAATTAATAAAATGCACATATCCCAGTCCATTGAGGCACCCTTGACAGCGACAGACACAGCCATCCTCTCTGGAAGCCTCTCAACCCAGAATGGAAATGGAGGAGGTTCCATTAACTTTGCGCTCAGACGAGTAACTTCGGCAAAGGGATGGGGAGAGTTGGAATTTGGAGCTGGAGACCTACAG…	primary
HU-15690-1	ENSG00000108176, NM_021800, NM_201262	DNAJC12	Homo sapiens	GTTTCCGAGGGAAGAAGGACTGATTAAGTCATCTAAATGGATGCAATACTGAATTACAGGTCAGAAGATACTGAAGATTACTACACATTACTGGGATGTGATGAACTATCTTCGGTTGAACAAATCCTGGCAGAATTTAAAGTCAGAGCTCTGGAATGTCACCCAGACAAGCATCCTGAAAACCCCAAAGCTGTGGAGACTTTTCAGAAACTGCAGAAGGCAAAGGAGATTCTGACCAATGAAGAGAGTCGAGCCCGCTATGACCACTGGCGAAGGAGCCAGATGTCGATGCCATTCCAGCAGTGGGAAGCTTTGAATGACTCAGTGAAGACGTCAATGCACTGGGTTGTCAGAGGTAAAAAAGACCTGATGCTGGAAGAATCTGACAAGACTCATACC…	primary
HU-00659-1	ENSG00000138246, NM_015268	DNAJC13	Homo sapiens	AAGACCATGCCAGGTCAAACCTTATTTGGAATTTCAAAACACGAGAAGAACTGAAAGATACTCTTGAATCTGAAATGAGAGCATTTAATATTGACAGAGAACTTGGAAGTGCAAATGTGATCTCCTGGAACCACCATGAGTTTGAGGTTAAATATGAGTGCCTGGCAGAGGAAATTAAAATAGGAGACTATTACCTGAGATTACTATTGGAGGAAGATGAGAATGAAGAAAGTGGATCAATTAAGAGATCGTATGAATTTTTCAATGAGCTTTATCATCGCTTCTTGCTCACCCCAAAAGTAAACATGAAGTGTTTATGTTTACAAGCCCTTGCTATTGTTTATGGCAGATGTCACGAAGAAATAGGACCTTTTACAGATACCAGATATATCATTGGAA…	primary
HU-03329-1	ENSG00000116138, NM_015291	DNAJC16	Homo sapiens	CAGGGAACTTGGTGGAGAAAGTTACAAATAAAAATTACGTCAGATTCCTCTCTGGCTGGCAGCAAGAGAATAAGCCTCATGTCCTTCTGTTTGACCAAACGCCCATTGTGCCACTGTTATACAAGTTGACTGCCTTTGCATACAAAGATTATTTATCATTTGGATATGTATATGTGGGTTTGAGAGGGACGGAAGAGATGACAAGGCGGTACAACATCAATATCTACGCCCCTACCCTCTTGGTCTTTAAAGAACATATAAACAGGCCTGCCGATGTTATCCAGGCCCGAGGTATGAAGAAGCAAATCATTGACGACTTCATCACCCGAAACAAATATCTATTGGCAGCCAGGCTCACCAGCCAGAAGTTGTTCCATGAACTCTGCCCTGTGAAACGGT…	primary
HU-00282-1	ENSG00000104129, NM_018163	DNAJC17	Homo sapiens	CTTCCACCAGCTTTCTCAGGCCTTGGAGGTGCTGACCGATGCTGCAGCCAGGGCTGCATATGACAAGGTCAGGAAAGCCAAGAAGCAAGCAGCAGAGAGGACCCAGAAACTTGATGAGAAAAGGAAGAAAGTGAAGCTTGACCTGGAGGCCCGGGAGCGGCAGGCCCAGGCCCAGGAGAGTGAGGAGGAAGAGGAGAGCCGGAGCACCAGGACACTAGAGCAAGAGATCGAACGCCTGAGAGAAGAGGGTTCCCGGCAGCTGGAGGAACAGCAGAGGCTCATCCGGGAGCAGATACGCCAGGAGCGTGACCAGAGGTTGAGAGGAAAGGCAGAAAATACTGAAGGCCAAGGAACCCCCAAACTAAAGCTAAAATGGAAGTGCAAGAAGGAGGATGAGTC…	primary
HU-02400-1	ENSG00000170464, NM_152686	DNAJC18	Homo sapiens	ACAGAAAACTCGCCCTGAAATTTCACCCTGACAAGAACTGTGCTCCTGGAGCAACAGATGCTTTCAAAGCAATAGGAAATGCATTTGCAGTCCTGAGCAATCCTGATAAGAGACTTCGCTATGATGAATACGGAGATGAACAGGTGACTTTCACTGCCCCTCGAGCCAGACCTTATAATTATTACAGGGATTTTGAAGCTGACATCACTCCAGAAGAGCTGTTCAACGTCTTCTTTGGAGGACATTTTCCTACAGGAAATATTCATATGTTTTCAAATGTGACAGATGACACTTACTATTACCGTCGACGGCACCGACATGAGAGGACACAGACTCAGAAGGAGGAGGAAGAAGAGAAACCTCAGACTACATATTCTGCATTTATTCAGCTACTTCCAG…	primary
HU-11406-1	ENSG00000105821, NM_014377	DNAJC2	Homo sapiens	TTCCCTGCTGGAACAAATTCAAGATGGGAAGTTATTGCTAATTACATGAACATACATTCTTCCTCTGGAGTCAAAAGAACTGCCAAAGATGTTATTGGCAAAGCAAAGAGTCTCCAAAAACTTGACCCTCATCAAAAAGATGACATAAATAAAAAGGCATTTGATAAGTTCAAAAAAGAACATGGAGTGGTACCTCAAGCAGACAACGCAACGCCTTCAGAACGATTTGAAGGTCCATATACAGACTTCACCCCTTGGACAACAGAAGAACAGAAGCTTTTGGAACAAGCTTTGAAAACATACCCAGTAAATACACCTGAAAGATGGGAAAAAATAGCAGAAGCGGTGCCTGGCAGGACAAAGAAGGACTGCATGAAACGATACAAGGAACTTGTCGAG…	primary
HU-08386-1	ENSG00000178401, NM_024902	DNAJC22	Homo sapiens	CCCAGGTGATAGTTGGCATCTATTTTGGCCTTGTGGCACTGATTAGCCTTTCTTCCATGGTCAACTTCTATATTGTGGCCCTCCCACTGGCAGTTGGCTTAGGGGTCTTGCTGGTGGCTGCTGTTGGCAACCAGACCTCAGACTTTAAGAACACTCTGGGGTCAGCATTTCTCACTTCACCTATCTTCTATGGCCGCCCCATAGCCATACTGCCCATTAGCGTGGCCGCCAGCATTACAGCTCAGAGGCATCGCCGCTACAAAGCTTTGGTGGCATCAGAGCCGCTCAGTGTGCGGCTCTATCGTCTGGGCTTGGCTTACCTTGCTTTCACAGGCCCACTGGCATACAGTGCCCTCTGCAACACAGCTGCCACCCTCAGCTATGTGGCAGAAACCTTTG…	primary
HU-00877-1	ENSG00000115137, NM_016544	DNAJC27	Homo sapiens	GGCAGAAATGAAGCAAGAGCTTGGACCTCATGGAAACATGGAAAATATTATATTTGTAGTTTGTGCCAACAAGATTGATTGTACCAAACATCGCTGTGTAGATGAAAGTGAAGGACGTCTTTGGGCTGAAAGCAAAGGGTTCCTGTACTTTGAAACTTCAGCACAAACTGGAGAAGGCATTAATGAGATGTTCCAGACCTTTTATATATCCATAGTTGATTTATGTGAAAATGGCGGGAAACGCCCTACCACCAATAGCAGTGCTAGTTTCACCAAAGAACAAGCAGATGCCATTCGCAGAATTCGAAATAGTAAAGACAGTTGGGACATGCTGGGAGTCAAACCTGGGGCCTCAAGGGATGAAGTCAATAAAGCGTATCGGAAACTTGCTGTGCTTCT…	primary
HU-06713-1	ENSG00000101152, NM_025219	DNAJC5	Homo sapiens	GGGTAGGTTCAGGTTGACCAGGAAGCTGCCAAAAGGGACATGGATATGAGGATACATCTGGACGTGCTTAGGAACAGGGTGCTGGTTGAGGGCCCCCAGCTGACCCCTACTGCAGATCCGCATGTGGACCATGAGCCGGCTGCCAGCACTAGGTCCTGGGCAGCTTTGTTTGTCCCACTTTTCTTTGTTTCTTCTCACTAAAATGATCACGAAGACCTTTGACAAGAGGAGAGATATGCACTGTGATATTAAATTAGAAATAATTTATCAAAATCAGACCTCTCCTAAAAGAATAAGAAATTCATTGTTTGGCCCATCCTGAAAGGTGAGGTGGCGAGACAGTGGGGTGCCTCCGTGCCGCTTCGTGCAGCAGCAAGTTCAGCCTGAGATGCTGGCTGT…	primary
HU-04675-1	ENSG00000147570, NM_033105	DNAJC5B	Homo sapiens	CAGCTGTTTGCTTTGAAACGGTGGAACAGTTTTGCAGCCTTAGAAAATGGCATGTAACATACCTAACCAAAGACAGCGGACTCTGTCAACAACAGGAGAAGCTCTATACGAAATTCTTGGTCTGCATAAGGGAGCATCAAATGAAGAAATTAAGAAAACCTACAGAAAATTGGCCCTGAAACACCATCCAGACAAGAATCCAGATGATCCAGCTGCTACTGAGAAGTTTAAAGAAATCAACAACGCCCACGCAATACTTACCGACATTTCAAAGAGAAGCATATACGACAAGTACGGATCGCTGGGACTCTACGTGGCCGAGCAGTTTGGAGACGAAAACGTTAACACCTACTTCATGCTGTCGAGCTGGTGGGCAAAGGCCCTGTTTGTCATCGTTGG…	primary
HU-05523-1	ENSG00000116675, NM_014787	DNAJC6	Homo sapiens	TTGTGATGTCCTTTCCTCTGGACAATGTTGACATAGGATTCAGGAATCAGGTTGATGACATTCGAAGCTTTTTGGATTCCAGACATCTTGACCACTACACAGTATACAATCTGTCACCTAAGTCTTATCGAACTGCCAAGTTTCACAGCCGGGTCTCAGAATGCAGTTGGCCCATTAGGCAGGCTCCCAGTCTGCACAACCTTTTTGCTGTGTGTCGGAATATGTATAACTGGCTACTGCAGAATCCCAAAAATGTCTGTGTTGTCCACTGCTTGGATGGACGGGCGGCATCATCAATTCTGGTTGGTGCTATGTTCATTTTCTGTAATCTCTACTCTACTCCTGGCCCAGCCATTCGATTGCTATATGCAAAGCGACCAGGAATTGGACTTTCACCAT…	primary
HU-10690-1	ENSG00000168259	DNAJC7	Homo sapiens	CAGAAATGCCAAAGCACTCAAAGCAAAGAAAGAAGATGGGAATAAAGCATTTAAGGAAGGAAATTACAAACTAGCATATGAACTGTACACAGAAGCCCTGGGGATAGACCCCAACAATATAAAAACAAATGCTAAACTCTACTGTAATCGGGGTACGGTTAATTCCAAGCTTAGGAAACTAGATGATGCAATAGAAGACTGCACAAATGCAGTGAAGCTTGATGACACTTACATAAAAGCCTACTTGAGAAGAGCTCAGTGTTACATGGACACAGAACAGTATGAAGAAGCAGTACGAGACTATGAAAAAGTATACCAGACAGAGAAAACAAAAGAACACAAACAGCTCCTAAAAAATGCGCAGCTGGAACTGAAGAAGAGTAAGAGGAAAGATTACTA…	primary
HU-10476-1	ENSG00000126698, NM_014280	DNAJC8	Homo sapiens	CCGAGGAAGCATTTATGACCTTCTACAGTGAGGTGAAACAAATAGAGAAGAGAGACTCGGTTCTAACTTCGAAAAATCAGATTGAAAGACTGACCCGTCCTGGTTCCTCTTACTTCAATTTGAACCCATTTGAGGTTCTTCAGATAGATCCTGAAGTTACAGATGAAGAAATAAAAAAGAGGTTTCGGCAGTTATCCATCTTGGTGCATCCTGACAAAAATCAAGATGATGCTGACAGAGCACAAAAGGCTTTTGAAGCTGTGGACAAAGCTTACAAGTTGCTACTGGATCAGGAGCAAAAGAAGAGGGCCCTGGATGTAATTCAGGCAGGAAAAGAATACGTGGAACACACTGTGAAAGAGCGAAAAAAACAATTAAAGAAGGAAGGAAAACCTACAA…	primary
HU-10696-1	ENSG00000088832, NM_054014, NM_000801	FKBP1A	Homo sapiens	GGGATGCTTGAAGATGGAAAGAAATTTGATTCCTCCCGGGACAGAAACAAGCCCTTTAAGTTTATGCTAGGCAAGCAGGAGGTGATCCGAGGCTGGGAAGAAGGGGTTGCCCAGATGAGTGTGGGTCAGAGAGCCAAACTGACTATATCTCCAGATTATGCCTATGGTGCCACTGGGCACCCAGGCATCATCCCACCACATGCCACTCTCGTCTTCGATGTGGAGCTTCTAAAACTGGAATGACAGGAATGGCCTCCTCCCTTAGCTCCCTGTTCTTGGATCTGCCATGGAGGGATCTGGTGCCTCCAGACATGTGCACATGAATCCATATGGAGCTTTTCCTGATGTTCCACTCCACTTTGTATAGACATCTGCCCTGACTGAATGTGTTCTGTCACT…	primary
HU-13244-1	ENSG00000119782, NM_004116, NM_054033	FKBP1B	Homo sapiens	CGTGGAGATCGAGACCATCTCCCCCGGAGACGGAAGGACATTCCCCAAGAAGGGCCAAACGTGTGTGGTGCACTACACAGGAATGCTCCAAAATGGGAAGAAGTTTGATTCATCCAGAGACAGAAACAAACCTTTCAAGTTCAGAATTGGCAAACAGGAAGTCATCAAAGGTTTTGAAGAGGGTGCAGCCCAGATGAGCTTGGGGCAGAGGGCGAAGCTGACCTGCACCCCTGATGTGGCATATGGAGCCACGGGCCACCCCGGTGTCATCCCTCCCAATGCCACCCTCATCTTTGACGTGGAGCTG	primary
HU-12435-1	ENSG00000173486, NM_001135208, NM_004470, NM_057092	FKBP2	Homo sapiens	GGACCACTGTCCCATCAAATCGCGCAAAGGGGATGTCCTGCACATGCACTACACGGGGAAGCTGGAAGATGGGACAGAGTTTGACAGCAGCCTGCCCCAGAACCAGCCCTTTGTCTTCTCCCTTGGCACAGGCCAGGTCATCAAGGGCTGGGACCAGGGGCTGCTGGGGATGTGTGAGGGGGAAAAGCGCAAGCTGGTGATCCCATCCGAGCTAGGGTATGGAGAGCGGGGAGCTCCCCCAAAGATTCCAGGTGGTGCAACCCTGGTGTTCGAGGTGGAGCTGCTCAAAATAGAGCGACGAACTGAGCTGTAACCAGACTGGGGAGGGGCAGGGGGAGAGGCCCCCATCAGGGACCAGACTGTTCCAAAAAAAAAACAAAAAACAAAAACAAACAAAAA…	primary
HU-10499-1	ENSG00000004478, NM_002014	FKBP4	Homo sapiens	GCCACGCTTGTATTTGAGGTGGAGTTGTTTGAGTTTAAGGGAGAAGATCTGACGGAAGAGGAAGATGGCGGAATCATTCGCAGAATACAGACTCGCGGTGAAGGCTATGCTAAGCCCAATGAGGGTGCTATCGTGGAGGTTGCACTGGAAGGGTACTACAAGGACAAGCTCTTTGACCAGCGGGAGCTCCGCTTTGAGATTGGCGAGGGGGAGAACCTGGATCTGCCTTATGGTCTGGAGAGGGCCATTCAGCGCATGGAGAAAGGAGAACATTCCATCGTGTACCTCAAGCCCAGCTATGCTTTTGGCAGTGTTGGGAAGGAAAAGTTCCAAATCCCACCAAATGCTGAGCTGAAATATGAATTACACCTCAAGAGTTTTGAAAAGGCCAAGGAGTCT…	primary
HU-09011-1	ENSG00000096060, NM_004117	FKBP5	Homo sapiens	GCATTATCCGGAGAACCAAACGGAAAGGAGAGGGATATTCAAATCCAAACGAAGGAGCAACAGTAGAAATCCACCTGGAAGGCCGCTGTGGTGGAAGGATGTTTGACTGCAGAGATGTGGCATTCACTGTGGGCGAAGGAGAAGACCACGACATTCCAATTGGAATTGACAAAGCTCTGGAGAAAATGCAGCGGGAAGAACAATGTATTTTATATCTTGGACCAAGATATGGTTTTGGAGAGGCAGGGAAGCCTAAATTTGGCATTGAACCTAATGCTGAGCTTATATATGAAGTTACACTTAAGAGCTTCGAAAAGGCCAAAGAATCCTGGGAGATGGATACCAAAGAAAAATTGGAGCAGGCTGCCATTGTCAAAGAGAAGGGAACCGTATACTTCA…	primary
HU-10654-1	ENSG00000105701	FKBP8	Homo sapiens	TGGTCACTGCTGACTCCAAGTACTGCTACGGCCCCCAAGGCAGCAGGAGCCCATACATCCCCCCGCACGCGGCCCTGTGCCTGGAGGTGACCCTGAAGACGGCTGTGGACGGGCCTGACCTGGAGATGCTCACGGGGCAGGAGCGCGTGGCCCTGGCCAACCGGAAGCGGGAGTGCGGCAACGCCCACTACCAGCGGGCGGACTTCGTCCTGGCCGCCAACTCCTACGACCTCGCCATCAAGGCTATCACCTCCAGCGCCAAAGTGGACATGACGTTCGAGGAGGAGGCACAGCTCCTGCAGTTGAAGGTGAAGTGTCTGAACAACCTGGCGGCCTCGCAGCTGAAGCTCGACCACTACCGCGCAGCCCTGCGCTCCTGCAGCCTTGTGCTGGAGCACC…	primary
HU-15838-1	ENSG00000178950, NM_005255	GAK	Homo sapiens	AGGCCTAACTATGCCTCGAACTTCAGTGTGATCGGGGCGCGGGAGGAGCGGGGGGTCCGCGCACCCAGCTTTGCTCAAAAGCCAAAAGTCTCTGAGAACGACTTTGAAGATCTGTTGTCCAATCAAGGCTTCTCCTCCAGGTCTGACAAGAAAGGGCCAAAGACCATTGCAGAGATGAGGAAGCAGGACCTGGCTAAAGACACGGACCCACTCAAGCTGAAGCTCCTGGACTGGATTGAGGGCAAGGAGCGGAACATCCGGGCCCTGCTGTCCACGCTGCACACAGTGCTGTGGGACGGGGAGAGCCGCTGGACGCCCGTGGGCATGGCCGACCTGGTGGCTCCGGAGCAAGTGAAGAAGCACTATCGCCGCGCGGTGCTGGCTGTGCACCCCGACAAG…	primary
HU-06499-1	ENSG00000171476, NM_139212, NM_139211, NM_032495	HOPX	Homo sapiens	AGTGCAGATCCGTCACAGACTAAGGAGATGGCAGGCATTGACAGCTTCACTCCATGAAGGCCATCTCTGTTTCTCTCCTCCGCTTAACCAAGCTGTTGTGGTTTTTCAGCATAGTGTTGTATGTTCCATTGCTAGCTGTCCTGCTGTTTAACACAGTGTTGTATTTTTTTTCTAAATGTACATAATTAGAAAAGAAAATAACAATAGGAAGCTATGTGTATCTTCTGTGTAAAGCAGTGGCTTCACTGGAAAAATGGTGTGGCTAGCATTTCCCTTTGAGTCATGATGACAGATGGTGTGAAAACCATCTAAGTTTGCTTTTGACCATCACCTCCCAGTAGCAATTTGCTTTCATAATCCATTTAGCAATCCAGGCCTCTGTTGAAAAGATAATATGAG…	primary
HU-10772-1	ENSG00000185122, NM_005526	HSF1	Homo sapiens	ATTCCCTCCTTGCTCGAGATGGATCTGCCCGTGGGCCCCGGCGCGGCGGGGCCCAGCAACGTCCCGGCCTTCCTGACCAAGCTGTGGACCCTCGTGAGCGACCCGGACACCGACGCGCTCATCTGCTGGAGCCCGAGCGGGAACAGCTTCCACGTGTTCGACCAGGGCCAGTTTGCCAAGGAGGTGCTGCCCAAGTACTTCAAGCACAACAACATGGCCAGCTTCGTGCGGCAGCTCAACATGTATGGCTTCCGGAAAGTGGTCCACATCGAGCAGGGCGGCCTGGTCAAGCCAGAGAGAGACGACACGGAGTTCCAGCACCCATGCTTCCTGCGTGGCCAGGAGCAGCTCCTTGAGAACATCAAGAGGAAAGTGACCAGTGTGTCCACCCTGAAGAGT…	primary
HU-01349-1	ENSG00000025156, NM_004506	HSF2	Homo sapiens	AAGCCAAGGGAGAGGATTTCAGATGACATCATTATTTATGATGTTACTGATGATAATGCAGATGAAGAAAATATCCCAGTTATTCCAGAAACTAATGAGGATGTTATATCTGATCCCTCCAACTGTAGCCAGTACCCTGATATTGTCATCGTTGAAGATGACAATGAAGATGAGTATGCACCTGTCATTCAGAGTGGAGAGCAGAATGAACCAGCCAGAGAATCCCTAAGTTCAGGCAGTGATGGCAGCAGCCCTCTCATGTCTAGTGCTGTCCAGCTAAATGGCTCATCCAGTCTGACCTCAGAAGATCCAGTGACCATGATGGATTCCATTTTGAATGATAACATCAATCTTTTGGGAAAGGTTGAGCTGTTGGATTATCTTGACAGTATTGACTGC…	primary
HU-14409-1	ENSG00000102878, NM_001040667, NM_001538	HSF4	Homo sapiens	ACAGCCTCTCCCAGAGACAAATTTGGGCCTTAGCCCTCACAGGGCCAGGGGCCCCATCATCTCTGACATCCCAGAAGACTCTCCATCCCCTGAGGGGACCAGGCTTTCTCCCTCCAGTGATGGCAGGAGCCCCCCCGCCACTGCCTGTGGCTGTGGTGCAGGCCATCCTGGAAGGGAAAGGGAGCTTCAGCCCCGAGGGGCCCAGGAATGCCCAACAGCCTGAACCAGGGGATCCCAGGGAGATACCTGACAGGGGGCCTCTGGGCCTGGAAAGCGGGGACAGGAGCCCAGAGAGTCTGCTGCCTCCGATGCTGCTTCAGCCCCCTCAAGAAAGTGTGGAACCTGCAGGGCCTCTAGATGTGCTGGGCCCCAGTCTCCAAGGGCGAGAATGGACCCTGA…	primary
HU-11467-1	ENSG00000080824, NM_005348, NM_001017963	HSP90AA1	Homo sapiens	TGGTGACATCTCCATGCTGTATTGTCACAAGCACATATGGCTGGACAGCAAACATGGAGAGAATCATGAAAGCTCAAGCCCTAAGAGACAACTCAACAATGGGTTACATGGCAGCAAAGAAACACCTGGAGATAAACCCTGACCATTCCATTATTGAGACCTTAAGGCAAAAGGCAGAGGCTGATAAGAACGACAAGTCTGTGAAGGATCTGGTCATCTTGCTTTATGAAACTGCGCTCCTGTCTTCTGGCTTCAGTCTGGAAGATCCCCAGACACATGCTAACAGGATCTACAGGATGATCAAACTTGGTCTGGGTATTGATGAAGATGACCCTACTGCTGATGATACCAGTGCTGCTGTAACTGAAGAAATGCCACCCCTTGAAGGAGATGACGACA…	primary
HU-11318-1	ENSG00000096384, NM_007355	HSP90AB1	Homo sapiens	TAGAAGAGAGGCGGGTCAAAGAAGTAGTGAAGAAGCATTCTCAGTTCATAGGCTATCCCATCACCCTTTATTTGGAGAAGGAACGAGAGAAGGAAATTAGTGATGATGAGGCAGAGGAAGAGAAAGGTGAGAAAGAAGAGGAAGATAAAGATGATGAAGAAAAACCCAAGATCGAAGATGTGGGTTCAGATGAGGAGGATGACAGCGGTAAGGATAAGAAGAAGAAAACTAAGAAGATCAAAGAGAAATACATTGATCAGGAAGAACTAAACAAGACCAAGCCTATTTGGACCAGAAACCCTGATGACATCACCCAAGAGGAGTATGGAGAATTCTACAAGAGCCTCACTAATGACTGGGAAGACCACTTGGCAGTCAAGCACTTTTCTGTAGAAGGTC…	primary
HU-00632-1	ENSG00000165868, NM_025015	HSPA12A	Homo sapiens	CAAAGCCACAGCCATTGATATAGCCACTTCGAAGAGTGTCAAAGTTGGGATCGACTTCTTAAATTACTAACCCTCCCGCCCCGCTGCCTGTCCCCTTGGACTCAACTTATCTGCATCTGCTGACCTCAACCTTGACTGTTCTTTCCCTAACCTTGACCCTCACCATTGCCCATGTGAATTTCAGCAGGGAAGATGAGAACAATCAGGGCTAGAAATAATTAGTGACTTTTGAGGGCACACTGGAGTCAGAAAAACAGAAATTAAGATTAAGGTTTAGGCATAGAAAATTAAAGGATCCTGGAGGAGCAGCTAGTTTTCATAGGTACAAAAGTGGTGAAATGGCCACGGAGAAGGGAATCAGTACATTTCTGCAGCAGTGGTTGCGCTGCTTTGAACAGA…	primary
HU-03503-1	ENSG00000132622, NM_052970	HSPA12B	Homo sapiens	ACTTCGGCACCACGTCTAGTGGCTATGCTTTCAGCTTTGCCAGTGACCCTGAGGCCATCCACATGATGAGGAAATGGGAGGGCGGAGACCCGGGCGTGGCCCACCAGAAGACCCCGACCTGCCTGCTGCTGACTCCGGAGGGCGCCTTCCACAGCTTTGGCTACACCGCCCGCGATTACTACCATGACCTGGACCCCGAAGAGGCGCGGGACTGGCTCTACTTCGAGAAGTTCAAGATGAAGATCCACAGCGCCACGGATCTCACCTTGAAGACCCAGCTAGAGGCAGTAAATGGAAAGACGATGCCCGCCCTGGAGGTGTTCGCCCATGCCCTGCGCTTCTTCAGGGAGCACGCCCTTCAGGAGCTGAGGGAGCAGAGCCCATCGCTGCCAGAGAAGG…	primary
HU-13396-1	ENSG00000187522, NM_016299	HSPA14	Homo sapiens	CCTCCAGTGGTTTCCTCATCCGTAAAATGGGGATCAATAATAACTCCTGCCCTGCCTACCTCACAGGGTTGTTGTGAGGATCACGTAGTTCATAGATGTGAAAGGGTTTAAAAGTTTAAAAGCACTGTACACATTTAAGTTATTAATTCATATGGCCTTGGCTGAGGTAAGGCAGATTGGTTTACAAGATACAGAAGTATGGATATATACTGTGACTTCATTGCTTGAATCTTTCCTTTGCTGGTCTAACTTGACTGCTTCATGGAGTTTGAAATCTTAATTTTTAAAATCCCTGTGTGGCTCATTAGACGACTATAAGCACAACCTGTATTTGTACCTTAATCTCTTACATTTCCACTGCTGTGTATCTGACATATCTACTAGTAAGCACTGTTTTGT…	primary
HU-14831-1	ENSG00000204389, NM_005345	HSPA1A	Homo sapiens	TGGAGTCCTACGCCTTCAACATGAAGAGCGCCGTGGAGGATGAGGGGCTCAAGGGCAAGATCAGCGAGGCGGACAAGAAGAAGGTGCTGGACAAGTGTCAAGAGGTCATCTCGTGGCTGGACGCCAACACCTTGGCCGAGAAGGACGAGTTTGAGCACAAGAGGAAGGAGCTGGAGCAGGTGTGTAACCCCATCATCAGCGGACTGTACCAGGGTGCCGGTGGTCCCGGGCCTGGGGGCTTCGGGGCTCAGGGTCCCAAGGGAGGGTCTGGGTCAGGCCCCACCATTGAGGAGGTAGATTAGGGGCCTTTCCAAGATTGCTGTTTTTGTTTTGGAGCTTCAAGACTTTGCATTTCCTAGTATTTCTGTTTGTCAGTTCTCAATTTCCTGTGTTTGCAAT…	primary
HU-14766-1	ENSG00000204390, NM_005527	HSPA1L	Homo sapiens	GCTGGAGGTCAATCAACTGGCAGAGAAAGATGAGTTTGATCATAAGAGAAAGGAATTGGAGCAGATGTGTAACCCTATCATCACAAAACTCTACCAAGGAGGATGCACTGGGCCTGCCTGCGGAACAGGGTATGTGCCTGGAAGGCCTGCCACAGGCCCCACAATTGAAGAAGTAGATTAATTCTTTTTAGAACTGAAGCATCCTAGGATGCCTCTACATGTATTTCATTCCCCTCATCTTCAAACATCATTATTATTCTTGACCAGACCTGAATCTAAGTTACCATCCCTTGGAAATTCTGGAGAAGGAGTCTCATGCACCACCTATCACACTCCCTCACATCCTGTTTCTGACTTTGGAATGGACTCAGGAAAACTAGGCCCCTCTTTAAACCGTGT…	primary
HU-15105-1	ENSG00000126803, NM_021979	HSPA2	Homo sapiens	AGACGGTGGAAGACGAGAAACTGAGGGGCAAGATTAGCGAGCAGGACAAAAACAAGATCCTCGACAAGTGTCAGGAGGTGATCAACTGGCTCGACCGAAACCAGATGGCAGAGAAAGATGAGTATGAACACAAGCAGAAAGAGCTCGAAAGAGTTTGCAACCCCATCATCAGCAAACTTTACCAAGGTGGTCCTGGCGGCGGCAGCGGCGGCGGCGGTTCAGGAGCCTCCGGGGGACCCACCATCGAAGAAGTGGACTAAGCTTGCACTCAAGTCAGCGTAAACCTCTTTGCCTTTCTCTCTCTCTCTTTTTTTTTGTTTGTTTCTTTGAAATGTCCTTGTGCCAAGTACGAGATCTATTGTTGGAAGTCTTTGGTATATGCAAATGAAAGGAGAGGTGC	primary
HU-07327-1	ENSG00000170606, NM_002154	HSPA4	Homo sapiens	GCAGTACCCACTGGAAGGACTTAGGCGCTCGCGTGGACACCGCAAGCCCCTCAGTAGCCTCGGCCCAAGAGGCCTGCTTTCCACTCGCTAGCCCCGCCGGGGGTCCGTGTCCTGTCTCGGTGGCCGGACCCGGGCCCGAGCCCGAGCAGTAGCCGGCGCCATGTCGGTGGTGGGCATAGACCTGGGCTTCCAGAGCTGCTACGTCGCTGTGGCCCGCGCCGGCGGCATCGAGACTATCGCTAATGAGTATAGCGACCGCTGCACGCCGGCTTGCATTTCTTTTGGTCCTAAGAATCGTTCAATTGGAGCAGCAGCTAAAAGCCAGGTAATTTCTAATGCAAAGAACACAGTCCAAGGATTTAAAAGATTCCATGGCCGAGCATTCTCTGATCCATTTGT…	primary
HU-02806-1	ENSG00000164070, NM_014278	HSPA4L	Homo sapiens	CATATTTGGGTGGCAGGAACTTTGATGAGGCTTTAGTAGACTACTTCTGTGATGAGTTCAAGACCAAATATAAGATAAATGTGAAAGAAAACTCTCGGGCCTTGTTGCGTTTATATCAGGAATGTGAAAAACTAAAGAAGCTAATGAGTGCAAATGCATCAGATCTTCCATTGAACATTGAGTGTTTCATGAATGACCTTGATGTTTCTAGTAAAATGAACAGGGCTCAATTTGAACAACTGTGTGCTTCCCTTTTGGCCAGGGTTGAACCACCTTTAAAAGCAGTAATGGAACAAGCTAACTTACAACGTGAAGACATTAGTAGTATAGAAATTGTAGGAGGAGCAACACGAATTCCTGCAGTGAAAGAACAAATCACTAAATTCTTTCTTAAAGACA…	primary
HU-03453-1	ENSG00000173110, NM_002155	HSPA6	Homo sapiens	CATGAAGCCGAGCAGTACAAGGCTGAGGATGAGGCCCAGAGGGACAGAGTGGCTGCCAAAAACTCGCTGGAGGCCCATGTCTTCCATGTGAAAGGTTCTTTGCAAGAGGAAAGCCTTAGGGACAAGATTCCCGAAGAGGACAGGCGCAAAATGCAAGACAAGTGTCGGGAAGTCCTTGCCTGGCTGGAGCACAACCAGCTGGCAGAGAAGGAGGAGTATGAGCATCAGAAGAGGGAGCTGGAGCAAATCTGTCGCCCCATCTTCTCCAGGCTCTATGGGGGGCCTGGTGTCCCTGGGGGCAGCAGTTGTGGCACTCAAGCCCGCCAGGGGGACCCCAGCACCGGCCCCATCATTGAGGAGGTTGATTGAATGGCCCTTCGTGATAAGTCAGCTGTGACT…	primary
HU-11514-1	ENSG00000109971, NM_006597	HSPA8	Homo sapiens	AACCGAACCACTCCAAGCTATGTCGCCTTTACGGACACTGAACGGTTGATCGGTGATGCCGCAAAGAATCAAGTTGCAATGAACCCCACCAACACAGTTTTTGATGCCAAACGTCTGATTGGACGCAGATTTGATGATGCTGTTGTCCAGTCTGATATGAAACATTGGCCCTTTATGGTGGTGAATGATGCTGGCAGGCCCAAGGTCCAAGTAGAATACAAGGGAGAGACCAAAAGCTTCTATCCAGAGGAGGTGTCTTCTATGGTTCTGACAAAGATGAAGGAAATTGCAGAAGCCTACCTTGGGAAGACTGTTACCAATGCTGTGGTCACAGTGCCAGCTTACTTTAATGACTCTCAGCGTCAGGCTACCAAAGATGCTGGAACTATTGCTGGTCTC…	primary
HU-11250-1	ENSG00000106211, NM_001540	HSPB1	Homo sapiens	GTCCCTGGATGTCAACCACTTCGCCCCGGACGAGCTGACGGTCAAGACCAAGGATGGCGTGGTGGAGATCACCGGCAAGCACGAGGAGCGGCAGGACGAGCATGGCTACATCTCCCGGTGCTTCACGCGGAAATACACGCTGCCCCCCGGTGTGGACCCCACCCAAGTTTCCTCCTCCCTGTCCCCTGAGGGCACACTGACCGTGGAGGCCCCCATGCCCAAGCTAGCCACGCAGTCCAACGAGATCACCATCCCAGTCACCTTCGAGTCGCGGGCCCAGCTTGGGGGCCCAGAAGCTGCAAAATCCGATGAGACTGCCGCCAAGTAAAGCCTTAGCCCGGATGCCCACCCCTGCTGCCGCCACTGGCTGTGCCTCCCCCGCCACCTGTGTGTTCTTTT…	primary
HU-04254-1	ENSG00000169271, NM_006308	HSPB3	Homo sapiens	CAGAAGGAGGCTGTTCAAGGCTGTTTTTGCCTTCACTATGGCAAAAATCATTTTGAGGCACCTCATAGAGATTCCAGTGCGTTACCAGGAAGAGTTTGAAGCTCGAGGTCTAGAAGACTGCAGGCTGGATCATGCTTTATATGCACTGCCTGGGCCAACCATCGTGGACCTGAGGAAAACCAGGGCAGCGCAGTCTCCTCCAGTGGACTCAGCGGCAGAGACGCCACCCCGAGAAGGCAAATCCCACTTTCAGATCCTGCTGGACGTGGTCCAGTTCCTCCCTGAAGACATCATCATTCAGACCTTCGAAGGCTGGCTGCTGATAAAAGCACAACACGGAACCAGAATGGATGAGCACGGTTTTATCTCAAGAAGCTTCACCCGACAGTACAAACTACC…	primary
HU-15051-1	ENSG00000004776, NM_144617	HSPB6	Homo sapiens	GAGTTCCACCGTCGCTACCGCCTGCCGCCTGGCGTGGATCCGGCTGCCGTGACGTCCGCGCTGTCCCCCGAGGGCGTCCTGTCCATCCAGGCCGCACCAGCGTCGGCCCAGGCCCCACCGCCAGCCGCAGCCAAGTAGGAGGGGGCTGGGCCGCGCCCGCACCCCGGGAGCCTCCTCAGGCTCCCTCTATTAAAGCCGATCTGACTCCGCCCAGCCAGATGTCCCGAGTGCGCCAAGGACTGTCCTCTCACCCACTCCTGGATTCTGCCCTGACCTCCATCCTGGACACTGCCTTGATAACATAGACCCTTCCACTGACACCCTCGCTCTCACACCCCCTCCAGCTTTCCGACCCCACACCGACAACTCCCCGGCTTCCAGACCCTACCAGCACTACCC…	primary
HU-05122-1	ENSG00000173641, NM_014424	HSPB7	Homo sapiens	ACCACCTCCAACAACCACATCGAGGTGCGGGCTGAGAAGCTGGCGGCTGACGGCACTGTCATGAACACCTTCGCTCACAAGTGCCAGCTGCCGGAGGACGTGGACCCGACGTCGGTGACCTCGGCTCTGCGGGAGGACGGCAGCCTCACTATCCGGGCACGGCGTCACCCGCATACAGAACACGTCCAGCAGACCTTCCGGACGGAGATCAAAATCTGAGTGCCTCTCCCTTCCCTTTCCCTGTCCCCCCGCCCCACGCCTGCCAGCAAAGCCTCGCTAACCCCATTACAACAGCTCCAGGACATCTCAGCCCAGGTTCTAGCCCCCACGCACCCCAGACCCCAGGTGGACCATCCTCCCAAACTAGGGCCCTCCACTCTATCCAGGGCAGGCCAGGGA…	primary
HU-16079-1	ENSG00000152137, NM_014365	HSPB8	Homo sapiens	TTCTCCTGCCACTACCCAAGCCGCCTGCGCCGAGACCCCTTCCGGGACTCTCCCCTCTCCTCTCGCCTGCTGGATGATGGCTTTGGCATGGACCCCTTCCCAGACGACTTGACAGCCTCTTGGCCCGACTGGGCTCTGCCTCGTCTCTCCTCCGCCTGGCCAGGCACCCTAAGGTCGGGCATGGTGCCCCGGGGCCCCACTGCCACCGCCAGGTTTGGGGTGCCTGCCGAGGGCAGGACCCCCCCACCCTTCCCTGGGGAGCCCTGGAAAGTGTGTGTGAATGTGCACAGCTTCAAGCCAGAGGAGTTGATGGTGAAGACCAAAGATGGATACGTGGAGGTGTCTGGCAAACATGAAGAGAAACAGCAAGAAGGTGGCATTGTTTCTAAGAACTTCACA…	primary
HU-02179-1	ENSG00000133265, NM_012267	HSPBP1	Homo sapiens	CATGTCAGACGAAGGCTCAAGGGGGAGCCGCCTGCCCCTGGCGCTGCCCCCGGCCTCCCAGGGTTGCTCTTCAGGGGGCGGCGGCGGCGGCTCCTCGGCTGGGGGCTCGGGCAATTCCCGGCCCCCACGCAACCTCCAAGGCTTGCTGCAGATGGCCATCACCGCGGGCTCTGAAGAGCCAGACCCTCCTCCAGAACCGATGAGTGAGGAGAGGCGTCAGTGGCTGCAGGAGGCCATGTCGGCTGCCTTCCGAGGCCAGCGGGAGGAGGTGGAGCAGATGAAGAGCTGCCTCCGAGTGCTGTCACAGCCCATGCCCCCCACTGCTGGGGAGGCCGAGCAGGCGGCCGACCAGCAAGAGCGAGAGGGGGCCCTGGAGCTGCTGGCCGACCTGTGTGAGAA…	primary
HU-07247-1	ENSG00000120694, NM_006644	HSPH1	Homo sapiens	CAGCACAGACCTTCCACTGAATATCGAATGCTTTATGAATGATAAAGATGTTTCCGGAAAGATGAACAGGTCACAATTTGAAGAACTCTGTGCTGAACTTCTGCAAAAGATAGAAGTACCCCTTTATTCACTGTTGGAACAAACTCATCTCAAAGTAGAAGATGTGAGTGCAGTTGAGATTGTTGGAGGCGCTACACGAATTCCAGCTGTGAAGGAAAGAATTGCCAAATTCTTTGGAAAAGATATTAGCACAACACTCAATGCAGATGAAGCAGTAGCCAGAGGATGTGCATTACAGTGTGCAATACTTTCCCCGGCATTTAAAGTTAGAGAATTTTCCGTCACAGATGCAGTTCCTTTTCCAATATCTCTGATCTGGAACCATGATTCAGAAGATAC…	primary
HU-14315-1	ENSG00000185745, NM_001001887, NM_001548	IFIT1	Homo sapiens	GATGACGATGAAATGCCTGATTTAGAAAACAGAGTCTTGGATCAGATTGAATTCCTAGACACCAAATACAGTGTGGGAATACACAACCTACTAGCCTATGTGAAACACCTGAAAGGCCAGAATGAGGAAGCCCTGAAGAGCTTAAAAGAAGCTGAAAACTTAATGCAGGAAGAACATGACAACCAAGCAAATGTGAGGAGTCTGGTGACCTGGGGCAACTTTGCCTGGATGTATTACCACATGGGCAGACTGGCAGAAGCCCAGACTTACCTGGACAAGGTGGAGAACATTTGCAAGAAGCTTTCAAATCCCTTCCGCTATAGAATGGAGTGTCCAGAAATAGACTGTGAGGAAGGATGGGCCTTGCTGAAGTGTGGAGGAAAAAATTATGAACGGGCC…	primary
HU-00268-1	ENSG00000119917, NM_001031683, NM_001549	IFIT3	Homo sapiens	TTCTCCTCTGGACTGGCAATTGCGATGTACCATCTGGATAATCACCCAGAGAAACAGTTCTCTACTGATGTTTTGAAGCAGGCCATTGAGCTGAGTCCTGATAACCAATACGTCAAGGTTCTCTTGGGCCTGAAACTGCAGAAGATGAATAAAGAAGCTGAAGGAGAGCAGTTTGTTGAAGAAGCCTTGGAAAAGTCTCCTTGCCAAACAGATGTCCTCCGCAGTGCAGCCAAATTTTACAGAAGAAAAGGTGACCTAGACAAAGCTATTGAACTGTTTCAACGGGTGTTGGAATCCACACCAAACAATGGCTACCTCTATCACCAGATTGGGTGCTGCTACAAGGCAAAAGTAAGACAAATGCAGAATACAGGAGAATCTGAAGCTAGTGGAAATAAA…	primary
HU-04453-1	ENSG00000152778, NM_012420	IFIT5	Homo sapiens	TCAAGAAGGCCACACACAACAGACCTAAAGGAAAGGATAAACTAAAGGTTGATGAGCTGATTTCATCTGCTATATTTCATTTCAAAGCAGCCATGGAACGAGACTCTATGTTTGCATTTGCCTACACAGACCTGGCCAACATGTACGCTGAAGGAGGCCAGTATAGCAATGCTGAGGACATTTTCCGGAAAGCTCTTCGTCTGGAGAACATAACCGATGATCACAAACATCAGATCCATTACCACTATGGCCGCTTTCAGGAATTTCACCGTAAATCAGAAAATACTGCCATCCATCATTATTTAGAAGCCTTAAAGGTCAAAGACAGATCACCCCTTCGCACCAAACTGACAAGTGCTCTGAAGAAATTGTCTACCAAGAGACTTTGTCACAATGCTT…	primary
HU-06483-1	ENSG00000032742, NM_006531, NM_175605	IFT88	Homo sapiens	ATTATGAGAAGGCCGCTGAATTCTATAAAGAGGCTCTAAGAAATGATTCTTCTTGTACTGAAGCACTTTATAATATTGGCCTTACCTATGAGAAACTAAATCGGCTAGATGAGGCTTTGGACTGTTTCCTGAAACTTCACGCAATCCTACGAAACAGTGCCGAAGTTCTTTACCAGATAGCAAATATATATGAATTAATGGAAAATCCCAGTCAAGCTATTGAATGGCTAATGCAGGTGGTCAGTGTTATTCCAACCGATCCTCAAGTTTTATCTAAGCTAGGAGAATTATATGATCGTGAAGGAGATAAATCTCAAGCATTTCAATATTACTATGAGTCATATAGGTATTTTCCTTGTAATATTGAAGTCATTGAGTGGCTTGGAGCCTATTACATTG…	primary
HU-04485-1	ENSG00000154359, NM_152271	LONRF1	Homo sapiens	TGCGGACATTCGTTCTGTAAGAATTGTCTTGAGCGTTGTTTAGATCATGCACCATATTGTCCTCTTTGCAAAGAAAGCTTAAAAGAGTATCTAGCAGATAGGAGGTACTGTGTCACACAGCTGTTGGAAGAATTAATAGTGAAGTATCTGCCTGATGAACTGTCTGAGAGAAAAAAAATATATGATGAAGAAACTGCTGAACTCTCACACTTGACCAAGAATGTTCCAATATTTGTTTGCACTATGGCCTACCCCACTGTGCCTTGCCCTCTCCATGTATTTGAGCCAAGATACAGATTGATGATTCGAAGAAGTATACAGACTGGAACCAAACAGTTTGGCATGTGTGTCAGTGATACACAAAATAGTTTTGCAGATTATGGTTGTATGTTACAAATT…	primary
HU-08038-1	ENSG00000175556, NM_024778, NM_001031855	LONRF3	Homo sapiens	ATCTTTCGACGCATCTGACCTTGAATGCGCTCTATGTATGAGATTATTCTATGAGCCAGTCACAACACCTTGCGGGCATACTTTTTGCTTAAAATGCCTAGAAAGATGCCTAGATCACAACGCAAAGTGTCCATTGTGCAAAGACGGTCTTTCACAGTGCTTGGCATCAAGAAAATACAGCAAAAATGTAATAATGGAGGAGCTCATAGCTAAATTCCTTCCAGAAGAACTGAAGGAACGAAGGAAGCTTTATGAAGAGGAAATGGAAGAACTTTCTAACCTTAATAAGAATGTGCCTATTTTCGTGTGTACTATGGCCTATCCCACCGTTCCTTGTCCCCTGCACATCTTTGAGCCTTGTTACCGCCTGATGATTCGTAGATGCATTGAGACAGGCAC…	primary
HU-05375-1	ENSG00000125863, NM_170784, NM_018848	MKKS	Homo sapiens	TTGGACCAGCTGCTTAACCTAGGAAGGCAGCTAATCAGTGACCACGTAGATCTTGTCCTGTGCCAAAAAGTTATACATCCATCTTTGAAGCAGTTTCTCAATATGCATCGTATTATTGCCATAGACAGAATTGGAGTGACTCTGATGGAACCCCTGACTAAAATGACAGGAACACAGCCTATTGGATCCCTAGGCTCAATATGTCCTAATAGTTATGGAAGTGTGAAAGATGTGTGCACTGCAAAATTTGGCTCCAAACATTTTTTTCATCTTATTCCTAATGAAGCAACAATCTGCAGCTTGCTTCTCTGCAACAGAAATGACACTGCCTGGGATGAGCTGAAGCTCACGTGTCAGACGGCACTGCATGTCCTGCAGTTAACACTCAAGGAACCATGGG	primary
HU-09399-1	ENSG00000132780, NM_172164, NM_002482, NM_152298	NASP	Homo sapiens	GGCTTGGCTTATGGGTACAACTCTCAGTATGATGAGGCAGTGGCACAGTTCAGCAAATCTATTGAAGTCATTGAGAACAGAATGGCTGTACTAAACGAGCAGGTGAAGGAGGCTGAAGGATCGTCTGCTGAATACAAGAAAGAAATTGAGGAACTAAAGGAACTGCTACCCGAAATTAGAGAGAAGATAGAAGATGCAAAGGAGTCTCAGCGTAGTGGGAATGTAGCTGAACTGGCTCTGAAAGCTACTCTGGTGGAGAGTTCTACTTCAGGTTTCACTCCTGGTGGAGGAGGCTCTTCAGTCTCCATGATTGCCAGTAGAAAGCCAACAGACGGTGCTTCCTCATCAAATTGTGTGACTGATATTTCCCACCTTGTCAGAAAGAAGAGGAAACCAGAG…	primary
HU-04173-1	ENSG00000114857, NM_005385	NKTR	Homo sapiens	CCTGGACAGAAACCTTGGAAGCCCTCTTATGAGCGAATTCAGGAAATGAAAGCTAAAACAACCCATTTGCTACCCATCCAAAGCACTTACAGTTTAGCAAATATTAAAGAGACTGGTAGCTCATCATCCTACCATAAAAGAGAAAAAAATTCGGAAAGTGATCAGAGCACTTATTCAAAATACAGTGATAGAAGTTCAGAAAGCTCACCAAGGTCAAGGAGCAGATCTTCTAGGAGTAGATCTTATTCCAGATCATATACAAGATCACGTAGTCTAGCTAGTTCACATTCAAGGTCTAGGTCTCCATCATCTAGATCTCATTCACGAAATAAATACAGTGATCATTCACAGTGTAGTAGATCATCTTCATATACTTCTATTAGCAGTGATGATGGAAGG…	primary
HU-08230-1	ENSG00000147162, NM_181672, NM_181673	OGT	Homo sapiens	GAAAACTGCAGGAAGCTCTGATGCATTATAAGGAGGCTATTCGAATCAGTCCTACCTTTGCTGATGCCTACTCTAATATGGGAAACACTCTAAAGGAGATGCAGGATGTTCAGGGAGCCTTGCAGTGTTATACGCGTGCCATCCAAATTAATCCTGCATTTGCAGATGCACATAGCAATCTGGCTTCCATTCATAAGGATTCAGGGAATATTCCAGAAGCCATAGCTTCTTACCGCACGGCTCTGAAACTTAAGCCTGATTTTCCTGATGCTTATTGTAACTTGGCTCATTGCCTGCAGATTGTCTGTGATTGGACAGACTATGATGAGCGAATGAAGAAGTTGGTCAGTATTGTGGCTGACCAGTTAGAGAAGAATAGGTTGCCTTCTGTGCATCCTC…	primary
HU-14924-1	ENSG00000112530, NM_001080378, NM_001080379, NM_152410	PACRG	Homo sapiens	CTGCAGGGGCATTTAAAGAAAGACCAACCAAGCCCACAGCATTTCGAAAATTCTATGAGCGAGGTGACTTCCCAATTGCCCTTGAGCATGATTCGAAAGGAAACAAAATCGCCTGGAAGGTAGAAATTGAGAAGCTGGATTACCATCATTATCTGCCTCTGTTTTTTGATGGGCTTTGTGAAATGACATTTCCCTATGAGTTTTTTGCTCGGCAAGGAATCCACGACATGCTGGAACACGGTGGGAACAAGATCCTACCTGTCCTTCCACAGCTCATTATCCCGATAAAAAATGCCTTGAACCTCCGAAACCGACAGGTCATCTGTGTCACTCTCAAGGTCCTCCAGCATCTGGTTGTGTCAGCTGAGATGGTGGGCAAGGCCTTGGTGCCTTATTACC…	primary
HU-02907-1	ENSG00000136940, NM_005388	PDCL	Homo sapiens	AATGACTTGCAGGTCCCATCTGGATGAAGAGGAGGAGCAACAGAAACAGAAAGACCTCCAGGAGAAGATCAGTGGGAAGATGACTCTGAAGGAGTTTGCCATAATGAATGAGGACCAAGATGATGAAGAGTTTCTGCAGCAGTACCGGAAGCAGCGAATGGAAGAGATGCGGCAGCAGCTTCACAAGGGGCCCCAATTCAAGCAGGTTTTTGAGATCTCCAGTGGAGAAGGGTTTTTAGACATGATTGATAAAGAACAGAAAAGCATTGTCATCATGGTTCATATTTATGAGGATGGCATTCCAGGGACCGAAGCCATGAATGGTTGCATGATCTGCCTTGCCGCAGAGTACCCAGCTGTCAAGTTCTGCAAGGTGAAGAGCTCAGTTATTGGCGCCAG…	primary
HU-14360-1	ENSG00000088356, NM_030815	PDRG1	Homo sapiens	CCTCACCCTGAGACAAAGGAAATGATTGAAAAAGATCAAGATCATCTGGATAAAGAAATAGAAAAACTGCGGAAGCAACTTAAAGTGAAGGTCAACCGCCTTTTTGAGGCCCAAGGCAAACCGGAGCTGAAGGGTTTTAACTTGAACCCCCTCAACCAGGATGAGCTTAAAGCTCTCAAGGTCATCTTGAAAGGATGAGACTCAAGAACCAAGATGGGGGACCAGCAACCCCCCAGGGTCATGGAGGACCCAGGACCCTCCAACCTTGACACCTGTAAGGACAGGATCTGCCCTGTAAGGGGCCAGCCGTCAGGAATCTGGCCATGAAAACCTCTTTGTAGTGCTTGGCTACTCTGTGATGGCAGGAGGGAACCTTCAGCCTGTCTGGCTGCTGGACCT…	primary
HU-01562-1	ENSG00000113068, NM_002622	PFDN1	Homo sapiens	AAGGTGAAGCTCGCAGACATACAGATTGAACAGCTAAACAGAACGAAAAAGCATGCACATCTTACAGATACAGAGATCATGACTTTGGTAGATGAGACTAACATGTATGAAGGTGTAGGAAGAATGTTTATTCTTCAGTCCAAGGAAGCAATTCACAGTCAGCTGTTAGAGAAGCAGAAAATAGCAGAAGAAAAAATTAAAGAACTAGAACAGAAAAAGTCCTACCTGGAGCGAAGCGTTAAGGAAGCTGAGGACAACATCCGGGAGATGCTGATGGCACGAAGGGCCCAGTAGGGAGCCTCTCTGGGAAGCTCTTCCTCCTGCCCCTCCCATTCCTGGTGGGGGCAGAGGAGTGTCTGCAGGGAAACAGCTTCTCCTCTGCCCCGATGGATGCTTTAT…	primary
HU-01337-1	ENSG00000143256, NM_012394	PFDN2	Homo sapiens	GAAGATGGCGGAGAACAGCGGTCGCGCCGGCAAGAGCAGCGGGAGCGGCGCGGGGAAGGGGGCGGTGTCCGCAGAGCAGGTGATTGCTGGCTTCAACCGCCTTCGGCAGGAACAGCGAGGCCTGGCATCCAAAGCAGCTGAGTTGGAGATGGAGTTGAATGAGCACAGCCTAGTGATCGATACACTGAAGGAGGTAGATGAAACTCGTAAGTGCTACCGCATGGTTGGAGGAGTGCTGGTGGAGCGAACTGTCAAAGAGGTGCTGCCCGCTTTGGAGAACAACAAGGAGCAGATACAGAAGATCATTGAGACACTGACACAGCAGCTTCAGGCAAAGGGAAAAGAACTAAATGAATTCCGGGAAAAGCACAACATTCGTCTCATGGGAGAAGATGAGAA…	primary
HU-10584-1	ENSG00000101132, NM_002623	PFDN4	Homo sapiens	GGCTGCAGAAGATGTCAATGTTACTTTCGAAGATCAACAAAAGATAAACAAATTTGCACGGAATACAAGTAGAATCACAGAGCTGAAGGAAGAAATAGAAGTAAAAAAGAAACAACTCCAAAACCTAGAAGATGCTTGTGATGACATCATGCTTGCAGATGATGATTGCTTAATGATACCTTATCAAATTGGTGATGTCTTCATTAGCCATTCTCAAGAAGAAACGCAAGAAATGTTAGAAGAAGCAAAGAAAAATTTGCAAGAAGAAATTGACGCCTTAGAATCCAGAGTGGAATCAATTCAGCGAGTGTTAGCAGATTTGAAAGTTCAGTTGTATGCAAAATTCGGGAGCAACATAAACCTTGAAGCTGATGAAAGTTAAACATTTTATAATACTTT…	primary
HU-22391-1	ENSG00000123349, NM_002624	PFDN5	Homo sapiens	AAGCTGCATGATGTGGAACACGTGCTCATCGATGTGGGAACTGGGTACTATGTAGAGAAGACAGCTGAGGATGCCAAGGACTTCTTCAAGAGGAAGATAGATTTTCTAACCAAGCAGATGGAGAAAATCCAACCAGCTCTTCAGGAGAAGCACGCCATGAAACAGGCCGTCATGGAAATGATGAGTCAGAAGATTCAGCAGCTCACAGCCCTGGGGGCAGCTCAGGCTACTGCTAAGGCCTGAGAGTTTTTGCAGAAATGGGGCAGAGGGACACCCTTTGGGCGTGGCTTCCTGGTGATGGGAAGGGTCTTGTGTTTTAATGCCAATAAATGTGCCAG	primary
HU-22792-1	ENSG00000204220, NM_014260	PFDN6	Homo sapiens	TCAGGTACCTTCCAGAGAGTGAGACCCAGCGCCCTTGTCTCGCACCCAGTAGGCTTTCATCCCCGCCATGGCGGAGCTGATCCAGAAGAAGCTACAGGGAGAAGTGGAGAAATATCAACAGCTACAGAAGGACTTAAGTAAATCCATGTCGGGGAGGCAGAAACTTGAAGCACAACTAACAGAAAATAATATCGTGAAAGAGGAACTGGCCCTGCTGGATGGGTCCAACGTGGTCTTTAAACTTCTGGGTCCGGTGCTAGTCAAACAGGAGCTGGGGGAGGCTCGGGCCACAGTAGGGAAGAGGCTGGAC	primary
HU-05157-1	ENSG00000005175, NM_024604	RPAP3	Homo sapiens	TTGAGAAAGGACACTGGGATGATGTCTTTCTTGATTCCACACAAAGACAAAATGTGGTAAAACCCATTGATAATCCACCGCATCCTGGATCAACTAAACCACTCAAGAAGGTTATTATTGAAGAAACTGGTAATTTGATACAGACTATTGATGTGCCAGATAGCACTACTGCTGCTGCTCCAGAGAATAATCCTATTAATCTAGCAAATGTAATAGCAGCCACAGGCACCACAAGTAAGAAGAATTCAAGCCAAGATGACCTTTTTCCCACAAGTGATACTCCAAGAGCAAAAGTATTGAAAATAGAAGAAGTCAGTGATACTTCATCCCTGCAACCTCAAGCCAGTTTGAAGCAGGATGTATGTCAGTCTTACAGCGAGAAAATGCCCATAGAGATAG…	primary
HU-02430-1	ENSG00000151835, NM_014363	SACS	Homo sapiens	TGGCACATTTCACCAGTTGTTCAAACACTTAGGTACTGAAGATATTATTTCAACTAAGCAATATGTTGAAGTGTTGAGCCGCATATTTAAAAATTCTGAGGGCAAACAATTAGATCCTAATGAAATGCGTACAGTTAAGAGAGTAGTTTCTGGTCTGTTCAGGAGTCTACAGAATGATTCAGTCAAGGTGAGGAGTGATCTCGAGAATGTACGAGACCTTGCGCTTTACCTCCCAAGCCAGGATGGTAGATTGGTAAAGTCAAGCATCTTAGTGTTTGACGATGCGCCACATTATAAAAGTAGAATCCAGGGGAATATTGGTGTGCAAATGTTAGTTGATCTCAGCCAGTGCTACTTAGGGAAAGACCATGGATTTCACACTAAGTTGATAATGCTCTT…	primary
HU-05353-1	ENSG00000104969, NM_003021	SGTA	Homo sapiens	TTTCTACGGAAAAGCCATCGAGCTCAACCCAGCCAACGCCGTCTATTTCTGCAACAGAGCCGCAGCCTACAGCAAACTCGGCAACTACGCAGGCGCGGTGCAGGACTGTGAGCGGGCCATCTGCATTGACCCGGCCTACAGCAAGGCCTACGGCAGGATGGGCCTGGCGCTCTCCAGCCTCAACAAGCACGTGGAGGCCGTGGCTTACTACAAGAAGGCTCTGGAGCTGGACCCCGACAACGAGACATACAAGTCCAACCTCAAGATAGCGGAGCTGAAGCTGCGGGAGGCCCCCAGCCCCACGGGAGGCGTGGGCAGCTTCGACATCGCCGGCCTGCTGAACAACCCTGGCTTCATGAGCATGGCTTCGAACCTAATGAACAATCCCCAGATTCAGCAG	primary
HU-03254-1	ENSG00000197860, NM_019072	SGTB	Homo sapiens	GCCTGAAGATGTGGGAAAAGCTGACCAATTAAAAGATGAAGGCAATAACCACATGAAAGAAGAAAATTATGCTGCTGCAGTGGATTGTTACACACAGGCAATAGAATTGGATCCCAATAATGCAGTTTACTATTGCAACAGGGCTGCTGCTCAGAGCAAATTAGGTCACTACACAGATGCGATAAAGGATTGTGAAAAAGCAATAGCAATTGATTCAAAGTACAGCAAGGCCTATGGGAGAATGGGGCTGGCCCTCACTGCCTTGAATAAATTTGAAGAAGCAGTTACAAGTTATCAAAAGGCATTAGATCTTGACCCTGAAAATGATTCCTATAAGTCAAATCTGAAAATAGCAGAACAGAAGTTAAGAGAGGTATCCAGTCCTACAGGAACTGGACT…	primary
HU-10740-1	ENSG00000100380, NM_003932	ST13	Homo sapiens	TAATTTTCCCGGAGGAATGCCTGGAATGGGAGGGGGCATGCCTGGAATGGCTGGAATGCCTGGACTCAATGAAATTCTTAGTGATCCAGAGGTTCTTGCAGCCATGCAGGATCCAGAAGTTATGGTGGCTTTCCAGGATGTGGCTCAGAACCCAGCAAATATGTCAAAATACCAGAGCAACCCAAAGGTTATGAATCTCATCAGTAAATTGTCAGCCAAATTTGGAGGTCAAGCGTAATGTCCTTCTGATAAATAAAGCCCTTGCTGAAGGAAAAGCAACCTAGATCACCTTATGGATGTCGCAATAATACAAACCAGTGTACCTCTGACCTTCTCATCAAGAGAGCTGGGGTGCTTTGAAGATAATCCCTACCCCTCTCCCCCAAATGCAGCTGAAGC…	primary
HU-10676-1	ENSG00000103266, NM_005861	STUB1	Homo sapiens	CAATCTGCAGCGAGCTTACAGCCTGGCCAAGGAGCAGCGGCTGAACTTCGGGGACGACATCCCCAGCGCTCTTCGAATCGCGAAGAAGAAGCGCTGGAACAGCATTGAGGAGCGGCGCATCCACCAGGAGAGCGAGCTGCACTCCTACCTCTCCAGGCTCATTGCCGCGGAGCGTGAGAGGGAGCTGGAAGAGTGCCAGCGAAACCACGAGGGTGATGAGGACGACAGCCACGTCCGGGCCCAGCAGGCCTGCATTGAGGCCAAGCACGACAAGTACATGGCGGACATGGACGAGCTTTTTTCTCAGGTGGATGAGAAGAGGAAGAAGCGAGACATCCCCGACTACCTGTGTGGCAAGATCAGCTTTGAGCTGATGCGGGAGCCGTGCATCACGCCCAG…	primary
HU-01596-1	ENSG00000120438, NM_030752, NM_001008897	TCP1	Homo sapiens	GTTAATGCTGCCCAGGACTCCACAGATCTGGTTGCAAAATTAAGAGCTTTTCATAATGAGGCCCAGGTTAACCCAGAACGTAAAAATCTAAAATGGATTGGTCTTGATTTGAGCAATGGTAAACCTCGAGACAACAAACAAGCAGGGGTGTTTGAACCAACCATAGTTAAAGTTAAGAGTTTGAAATTTGCAACAGAAGCTGCAATCACCATTCTTCGAATTGATGATCTTATTAAATTACATCCAGAAAGTAAAGATGATAAACATGGAAGTTATGAAGATGCTGTTCACTCTGGAGCCCTTAATGATTGATCTGATGTTCCTTTTATTTATAACAATGTTAAATGCAATTGTCTTGTACCTTGAGTTGAGTATTACACATTAAAGTAAAGTACAAGC…	primary
HU-15654-1	ENSG00000100726, NM_016111	TELO2	Homo sapiens	CCCCTGAAATTCCAGTACGAAGAGGATGAACTGAGCCTCGAGCTGCTGGCCTTGGCCTCCCCCCAGCCTGCGGGTGACGGCGCCTCGGAGGCGGGCACGTCCCTCGTTCCAGCCACGGCAGAGCCCCCTGCAGAGACCCCCGCAGAGATCGTGGATGGCGGCGTCCCCCAAGCACAGCTGGCGGGCTCTGACTCGGACCTGGACAGCGATGATGAGTTTGTCCCCTACGACATGTCGGGGGACAGAGAGCTGAAGAGCAGCAAGGCTCCTGCCTACGTCCGGGACTGCGTGGAAGCCCTGACCACGTCTGAGGACATAGAGCGCTGGGAGGCAGCCCTGCGGGCCCTTGAGGGCCTGGTCTACAGGAGCCCCACAGCCACTCGGGAGGTGAGCGTGGAG…	primary
HU-00324-1	ENSG00000113312, NM_003314	TTC1	Homo sapiens	GAGCGGACAAGGTTGAGAACAAATCTAATGAAGATGTGAATTCCTCTGAACTAGATGAAGAATACCTAATAGAACTGGAAAAAAACATGTCGGATGAAGAGAAACAGAAAAGAAGAGAAGAGAGCACTAGACTAAAGGAGGAGGGAAATGAACAGTTTAAGAAAGGAGATTATATAGAAGCTGAAAGTTCTTATAGTCGAGCCCTCGAAATGTGCCCATCCTGCTTCCAAAAGGAGAGGTCGATTCTATTTTCAAATAGAGCTGCAGCAAGGATGAAACAGGACAAGAAAGAAATGGCCATCAATGACTGCAGCAAAGCAATTCAATTAAACCCCAGCTATATCAGGGCAATATTGAGGAGAGCAGAGTTGTATGAGAAGACGGACAAGCTAGATGAAG…	primary
HU-09757-1	ENSG00000149292, NM_017868	TTC12	Homo sapiens	GCCTGATCATCAACCACCTTGACCTGACCAGATTATTGGAAGCGCTGGTGTCATTTCTTGATTTCTCGGATAAGGAGGCCAACACTGCTATGGGACTGTTCACAGACTTGGCTCTGGAAGAAAGATTCCAAGTCTGGTTCCAGGCCAACCTTCCAGGTGTTCTCCCTGCACTCACAGGCGTTCTGAAGACAGATCCCAAGGTAAGCAGCTCCTCGGCTCTGTGCCAGTGCATTGCCATCATGGGAAACCTCAGTGCTGAGCCCACTACCCGAAGACACATGGC	primary
HU-09831-1	ENSG00000140553, NM_001039675, NM_018671	UNC45A	Homo sapiens	CTCGCTGCTGAAGGACCTATATAAGTGCAGCGAGAAGGACAGCATCCGCATCCGGGCGCTAGTGGGACTCTGTAAGCTCGGTTCGGCTGGAGGGACTGACTTCAGCATGAAGCAGTTTGCTGAAGGCTCCACTCTCAAACTGGCTAAGCAGTGTCGAAAGTGGCTGTGCAATGACCAGATCGACGCAGGCACTCGGCGCTGGGCAGTGGAGGGCCTGGCTTACCTGACCTTTGATGCCGACGTGAAGGAAGAGTTTGTGGAGGATGCGGCTGCTCTGAAAGCTCTGTTCCAGCTCAGCAGGTTGGAGGAGAGGTCAGTGCT	primary
HU-04700-1	ENSG00000141161, NM_173167	UNC45B	Homo sapiens	CCAAGCCATCATTGACTCCTTGTCTGGGGAGGACAAGCGGGAGCATCGAGGGAAGGAGGAGGCCCTGGTTCTAGACACCAAGAAGGACCTGAAGCAGATCACCAGCCACCTGCTGGACATGCTAGTCAGCAAGAAGGTGTCTGGCCAGGGCAGGGATCAGGCGCTGAACCTGCTCAATAAGAATGTTCCCAGGAAGGACCTTGCCATTCATGACAACTCACGTACCATCTATGTGGTGGATAATGGTCTGAGGAAGATCCTGAAGGTTGTGGGGCAGGTTCCAGATCTGCCATCCTGCCTGCCCCTGACTGACAACACCCGCATGCTGGCCTCTATCCTCATCAACAAGCTCTATGATGACCTGCGCTGTGACCCGGAGCGCGATCACTTCCGCAAGAT…	primary
HU-03471-1	ENSG00000155959, NM_003372	VBP1	Homo sapiens	AAGGACAGTTGTGGCAAAGGAGAAATGGCCACAGGGAATGGGCGGCGGCTCCACCTGGGGATTCCTGAGGCCGTGTTTGTGGAAGATGTAGATTCCTTCATGAAACAGCCTGGGAATGAGACTGCAGATACAGTATTAAAGAAGCTGGATGAACAGTACCAGAAGTATAAGTTTATGGAACTCAACCTTGCTCAAAAGAAAAGAAGGCTAAAAGGTCAGATTCCTGAAATTAAACAGACTTTGGAAATTCTAAAATACATGCAGAAGAAAAAAGAGTCCACCAACTCAATGGAGACCAGATTCTTGCTGGCAGATAACCTGTATTGCAAAGCTTCAGTTCCTCCTACCGATAAAATGTGTCTGTGGTTGGGGGCTAATGTAATGCTTGAATATGATATT…	primary
HU-07199-1	ENSG00000165280, NM_007126	VCP	Homo sapiens	TGAAGCCATCAATGAGGACAACAGTGTGGTGTCCTTGTCCCAGCCCAAGATGGATGAATTGCAGTTGTTCCGAGGTGACACAGTGTTGCTGAAAGGAAAGAAGAGACGAGAAGCTGTTTGCATCGTCCTTTCTGATGATACTTGTTCTGATGAGAAGATTCGGATGAATAGAGTTGTTCGGAATAACCTTCGTGTACGCCTAGGGGATGTCATCAGCATCCAGCCATGCCCTGATGTGAAGTACGGCAAACGTATCCATGTGCTGCCCATTGATGACACAGTGGAAGGCATTACTGGTAATCTCTTCGAGGTATACCTTAAGCCGTACTTCCTGGAAGCGTATCGACCCATCCGGAAAGGAGACATTTTTCTTGTCCGTGGTGGGATGCGTGCTGTGGA…	primary
HU-05540-2	ENSG00000107262	BAG1	Homo sapiens	GTCCACCTGCCCGGAGTACTGCCAGCGGGCATGACCGACCCACCAGGGGCGCCGCCGCCGGCGCTC GCAGGCCGCGGATGAAGAAGAAAACCCGGCGCCGCTCGACCCGGAGCGAGGAGTTGACCCGGAGCGA GGAGTTGACCCTGAGTGAGGAAGCGACCTGGAGTGAAGAGGCGACCCAGAGTGAGGAGGCGACCCAG GGCGAAGAGATGAATCGGAGCCAGGAGGTGACCCGGGACGAGGAGTCGACCCGGAGCGAGGAGGTG ACCAGGGAGGAAAT	secondary
HU-14307-2	ENSG00000151929	BAG3	Homo sapiens	GATGCAGCGATTCCGAACTGAGGCGGCAGCAGCGGCTCCTCAGAGGTCCCAGTCACCTCTGCGGGGC ATGCCAGAAACCACTCAGCCAGATAAACAGTGTGGACAGGTGGCAGCGGCGGCGGCAGCCCAGCCCC CAGCCTCCCACGGACCTGAGCGGTCCCAGTCTCCAGCTGCCTCTGACTGCTCATCCTCATCCTCCTCGG CCAGCCTGCCTTCCTCCGGCAGGAGCAGCCTGGGCAGTCACCAGCTCCCGCGGGGGTACATCTCCATT CCGGTGATACACGAGCAGAACGTTACCCGGCCAGCAGCCCAGCCCTCCTTCCACCAAGCCCAGAAGAC GCACTACCCAGCGCAGCAGGGGGAGTACCAGACCCACCAGCCTGTGTACCACAAG…	secondary
HU-01223-2	ENSG00000166226	CCT2	Homo sapiens	TCGAGGAAGTCATGATTGGAGAAGACAAACTCATTCACTTTTCTGGGGTTGCCCTTGGTGAGGCTTGTAC CATTGTTTTGCGTGGTGCCACTCAACAAATTTTAGATGAAGCAGAAAGATCATTGCATGATGCTCTTTGTG TTCTTGCGCAAACTGTAAAGGACTCTAGAACAGTTTATGGAGGAGGCTGTTCTGAGATGTTGATGGCTCA TGCTGTGACAC	secondary
HU-00424-2	ENSG00000004897	CDC27	Homo sapiens	TCAGAGTACATGCAAGCTGAAAGAATATTCTCAGAGGTTAGAAGGATTGAGAATTATAGAGTTGAAGGCA TGGAGATCTACTCTACAACACTTTGGCATCTTCAAAAAGATGTTGCTCTTTCAGTTCTGTCAAAAGACTTA ACAGACATGGATAAAAATTCGCCAGAGGCCTGGTGTGCTGCAGGGAACTGTTTCAGTCTGCAACGGGAA CATGATATTGCAATTAAATTCTTCCAGAGAGCTATCCAAGTTGATCCAAATTACGCTTATGCCTATACTCT ATTAGGGCATGAGTTTGTCTTAACTG	secondary
HU-10455-2	ENSG00000105401	CDC37	Homo sapiens	GGGACCACATTGAGGTGTCTGATGATGAAGACGAGACGCACCCCAACATCGACACGGCCAGTCTCTTC CGCTGGCGGCATCAGGCCCGGGTGGAACGCATGGAGCAGTTCCAGAAGGAGAAGGAGGAACTGGACA GGGGCTGCCGCGAGTGCAAGCGCAAGGTGGCCGAGTGCCAGAGGAAACTGAAGGAGCTGGAGGTGG CCGAGGGCGGCAAGGCAGAGCTGGAGCGCCTGCAGGCCGAGGCACAGCAGCTGCGCAAGGAGGAGC GGAGCTGGGAGCAGAAGCTGGAGGAGATGCGCAAGAAGGAGAAGA	secondary
HU-01732-2	ENSG00000109846	CRYAB	Homo sapiens	TCATCTCCAGGGAGTTCCACAGGAAATACCGGATCCCAGCTGATGTAGACCCTCTCACCATTACTTCATC CCTGTCATCTGATGGGGTCCTCACTGTGAATGGACCAAGGAAACAGGTCTCTGGC	secondary
HU-15133-2	ENSG00000148719	DNAJB12	Homo sapiens	AGTCCCTCAACCAGAAACCACAGACTGCCGGTGACCAACCCCCACCCACAGACACAACCCATGCCACC CACAGGAAAGCAGGTGGGACCGATGCCCCCTCGGCCAACGGTGAAGCTGGAGGAGAGAGCACCAAAG GCTACACTGCAGAACAGGTTGCAGCTGTGAAAAGGGTCAAGCAATGTAAAGATTACTATGAGATCCTGG GGGTGAGCAGAGGGGCCTCGGATGAGGACCTGAAGAAGGCCTACCGCAGACTGGCCCTCAAATTCCAC CCAGACAAGAACCACGCACCTGGTGCCACTGAAGCCTTCAAAGCCATTGGCACAGCATATGCGGTACTC AGCAACCCGGAGAAGAGGAAGCAGTATGACCAGTTCGGCGATGACAAGAGCCA…	secondary
HU-07105-2	ENSG00000137094	DNAJB5	Homo sapiens	GAAAGCCTACCGGAAGATGGCCTTGAAGTACCACCCAGACAAGAATAAAGAACCCAACGCTGAGGAGAA GTTTAAGGAGATTGCAGAGGCCTATGATGTGCTAAGTGACCCCAAGAAACGGGGCCTGTATGACCAGTA TGGGGAGGAAGGCCTGAAGACCGGCGGTGGCACATCAGGTGGCTCCAGTGGCTCCTTTCACTACACCT TTCATGGGGACCCCCATGCCACCTTTGCCTCCTTCTTTGGTGGCTCCAACCCCTTCGATATCTTCTTTGC CAGCAGCCGCTCCACTCGGCCCTTCAGTGGCTTTGACCCAGATGACATGGATGTGGATGAAGATGAGG ACCCATTTGGCGCTTTCGGCCGTTTTGGCTTCAATGGGCTGAGTAGGGGT…	secondary
HU-06713-2	ENSG00000101152	DNAJC5	Homo sapiens	CTGGCAGAGCTGTGTTACCGTCTTGGCCTCGGGGTCTGGTCCACACTCTGTGCTCCCAGCCTTGAGGC TGCAGTAGGACTCTGATCTCACCTGCCAGAAGAGAGGCGGGGCCGCGTCCTCCTGGCGTCACCGGCGT CACTGTCATTCCTTGGTGTCTGTGCTGGGCATGGTTGGCTTGGGGGTCTGTGGTTTCCTGGGCCTTGTG GCAGGGTTTCTCCCGTGGGAGAATTTGGTGTGGAAAGCATAGGAGGCCCCTTCCGAGGTTGACACCGT GTCCTCCGCGGTGTTTCTCGCCTGGTCGTCTCGTCGTGTGGACGCTGCCGTTCTGGTTCTCGGAGGTG TGTCCTTCGCCGTGTTGGGGTTATTTGTCTGTGTTCCTGCACTTTTCCCGGGC…	secondary
HU-13244-2	ENSG00000119782	FKBP1B	Homo sapiens	CTCAACTTAGAGTGAAGGCAGGAAGGAACTCAAGGTGGCTGGAGATGGCTGCTGCTCACCCTCCTAGC CTGCTCTGCCACTGGGACGGCTCCTGCTTTTGGGGCTCTTGATCAGTGTGCTAACCTCACTGCCTCATG GCATCATCCATTCTCTCTGCCCAAGTTGCTCTGTATGTGTTCGTCAGTGTTCATGCGAATTCTTGCTTGA GGAAACTTCGGTTGCAGATTGAAGCATTTCAGGTTGTGCATTTTGTGTGATGCATGTAGTAGCCTTTCCT GATGACAGAACACAGATCTCTTGTTCGCACAATCTACACTGCCTTACCTTCACTTAAACCACACACACAA GGTGCTCAGACATGAAATGTACATGGCGTACCGTACACAGAGGGACT…	secondary
HU-10499-2	ENSG00000004478	FKBP4	Homo sapiens	TCTCGGCCAGGTTGTGTCCCAAAATCCCCTCAGCCTCTTCTCTGCACGTTGCTGAAGGTCCAGGCTTGC CTCAAGTTCCATGCTTGAGCAATAAAGTGGAAACAATAAAACCTGGGTGTCAGACAACCCTTTCTGTTCA GCCTTGGAGTGGTGGGTATGGGTGGGTACATAATGGGTAGTAGCACAATCAAGGGGTCACCCACTTAGT TCCAGTTGAGCTTAAATAAGTGAGCATCTCATGTAGATGCCATAGTTGGGCAGGAAGCAGCCCCACCAT GCATGGCTTCCTGAGCACTGCACAGGCTGCCGCTGGGATTTGTGTCTATGGCTTCGCCCAAGGTTCCCA GCACTCCCTCCCTCCAGCAACCTGGCAGTTTTAGTGCCTCTGGTTTTC…	secondary
HU-15838-2	ENSG00000178950	GAK	Homo sapiens	CCTGCACACCCTGTACAACATCTGCAGGAACATGCACGCCTGGCTGCGGCAGGACCACAAGAACGTCT GCGTCGTGCACTGCATGGACGGGAGAGCCGCGTCTGCTGTGGCCGTCTGCTCCTTCCTGTGCTTCTGC CGTCTCTTCAGCACCGCGGAGGCCGCCGTGTACATGTTCAGCATGAAGCGCTGCCCACCAGGCATCTG GCCATCCCACAAAAGGTACATCGAGTACATGTGTGACATGGTGGCGGAGGAGCCCATCACACCCCACA GCAAGCCCATCCTGGTGAGGGCCGTGGTCATGACACCCGTGCCGCTGTTCAGCAAGCAGAGGAGCGG CTGCAGGCCCTTCTGCGAGGTCTACGTGGGGGACGAGCGTGTGGCCAGCACCTCC…	secondary
HU-07327-2	ENSG00000170606	HSPA4	Homo sapiens	TTTTCAGAAGATTAGAATTGGGTAGATATACTGTTGGATATAGCCATGGTAAATTTAACTGAGGAATTAAA TCCTTGTTAATTTTGGTGTAAAGATTTGTATCCTGGCCTGTTTATTCAGGTGGGAGATGTTCTGTATAATT TTGAGGTATAGCTTGAACTCCTAGAACAAGAGTTAAAAGTTCTTTTTAGCTCATTCACAATCACTTGTGTG TTAAGTGTTAATATCTGTCATGAACCTGCCAATTTGTACGTGTTAAGCAGCTGACAGATGATGCAAAAAAA ACTAAGATACACTGGATTGTACTGGATGAGTCTGAAATTAGTGTTAAAGAAGTGTGGTGCCTGATGTTAT AACAACACCTCATTCTTAACTGTGTGGCCAATGTCAGGTA…	secondary
HU-16079-2	ENSG00000152137	HSPB8	Homo sapiens	CAGTACTGGCCCATCCTTGTTTTGTCCCCAACCCTAGGGCTTCTCTGATTCCAGGATACATTACTTTAGC TGAACTCAGATTTAGTGCAAGTAAAATGTTAGAGGGTGCGGGGGTGAGGACTGACCACAGATTCCCTGG ATAGTGTAGTGGTAGATTTCTCCACAGGATAGCGCAATTGGCAAATCATGCTTGGTTGTGTTAGGCCAAA ATACTAGTTTTGCTTTCTTTACCTTTTCTATCTTGATGAAAATGTTGCACATTCTATAGTTGCAAAACACAT AAAAGGGGACTTAACATTTCACGTTGTATCTTACTTGCAGTGAATGCAAGGGTTACTTTTCTCTGGGGAC CTCCCCCATCACCCAGGTTCCTACTCTGGGCTCCCGATTCCCA…	secondary
HU-01337-3	ENSG00000143256	PFDN2	Homo sapiens	GGAGCGAACTGTCAAAGAGGTGCTGCCCGCTTTGGAGAACAACAAGGAGCAGATACAGAAGATCATTGA GACACTGACACAGCAGCTTCAGGCAAAGGGAAAAGAACTAAATGAATTCCGGGAAAAGCACAACATTCG TCTCATGGG	secondary
HU-00324-2	ENSG00000113312	TTC1	Homo sapiens	TTAGCGTCACCTCCCTCACTGGGCAGCATGGGGGAGAAGTCAGAGAACTGTGGGGTTCCAGAGGATCT GTTAAATGGTTTGAAGGTTACAGATACTCAGGAAGCCGAGTGTGCTGGCCCTCCAGTTCCTGATCCCAA AAATCAGCATTCCCAGAGTAAGCTGCTCAGGGATGATGAGGCCCATCTCCAGGAGGACCAGGGAGAAG AGGAGTGTTTTCATGACTGCAGTGCCTC	secondary
HU-09757-2	ENSG00000149292	TTC12	Homo sapiens	TAAACAGCCAGGATGGAGGAATCCTGACAAGAGCTGCTGGTGTTCTGAGCCGGACCCTTTCTTCCTCTC TGAAAATTGTTGAGGAGGCCTTGCGAGCAGGAGTGGTAAAGAAAATGATGAAATTCCTGAAGACAGGAG GTGAGACTGCATCACGTTATGCTATAAAGATACTAGCTATCTGCACGAATAGTTATCATGAAGCTCGGGA AGAAGTAATAAGACTGGATAAAAAGTTGAGCGTTATGA	secondary
